# Supplementary material for: Gold(i)-catalyzed [2 + 2 + 2] cycloaddition of allenamides, alkenes and aldehydes: a straightforward approach to tetrahydropyrans
Source: Chem Sci. 2015 Mar 2;6(5):2903–8. doi: 10.1039/c5sc00295h (PMC5655898; doi:10.1039/c5sc00295h)
Supplement: Supplementary file 2 [file SC-006-C5SC00295H-s002.cif]

# Electronic Supplementary Material (ESI) for Chemical Science.
# This journal is © The Royal Society of Chemistry 2015

####################################################################### 
# 
# This file contains crystal structure data downloaded from the 
# Cambridge Structural Database (CSD) hosted by the Cambridge 
# Crystallographic Data Centre (CCDC).
# 
# Full information about CCDC data access policies and citation 
# guidelines are available at http://www.ccdc.cam.ac.uk/access/V1 
# 
# Audit and citation data items may have been added by the CCDC. 
# Please retain this information to preserve the provenance of 
# this file and to allow appropriate attribution of the data. 
# 
#######################################################################

data_shelx
_database_code_depnum_ccdc_archive 'CCDC 1038447'
_audit_update_record             
;
2014-12-09 deposited with the CCDC.
2015-03-09 downloaded from the CCDC.
;

_audit_creation_date             2014-07-30T12:21:54-00:00
_audit_creation_method           'WinGX routine CIF_UPDATE'
_audit_conform_dict_name         cif_core.dic
_audit_conform_dict_version      2.4.3
_audit_conform_dict_location     ftp://ftp.iucr.org/pub/cif_core.dic

#----------------------------------------------------------------------------#
#                   CHEMICAL INFORMATION                                     #
#----------------------------------------------------------------------------#

_chemical_name_systematic        4aba
_chemical_name_common            lm1HF1027B
_chemical_formula_moiety         'C22 H23 N O3'
_chemical_formula_sum            'C22 H23 N O3'
_chemical_formula_weight         349.41

#----------------------------------------------------------------------------#
#                   UNIT CELL INFORMATION                                    #
#----------------------------------------------------------------------------#

_symmetry_cell_setting           monoclinic
_symmetry_space_group_name_H-M   'P 21/n'
_symmetry_space_group_name_Hall  '-P 2yn'
_symmetry_Int_Tables_number      14
loop_
_symmetry_equiv_pos_as_xyz
'x, y, z'
'-x+1/2, y+1/2, -z+1/2'
'-x, -y, -z'
'x-1/2, -y-1/2, z-1/2'

_cell_length_a                   6.0325(7)
_cell_length_b                   20.594(2)
_cell_length_c                   14.3515(15)
_cell_angle_alpha                90
_cell_angle_beta                 97.425(5)
_cell_angle_gamma                90
_cell_volume                     1767.9(3)
_cell_formula_units_Z            4
_cell_measurement_temperature    100(2)
_cell_measurement_reflns_used    9517
_cell_measurement_theta_min      2.44
_cell_measurement_theta_max      31.93
_cell_measurement_wavelength     0.71073

#----------------------------------------------------------------------------#
#                   CRYSTAL INFORMATION                                      #
#----------------------------------------------------------------------------#

_exptl_crystal_description       prism
_exptl_crystal_colour            colourless
_exptl_crystal_size_max          0.4
_exptl_crystal_size_mid          0.23
_exptl_crystal_size_min          0.14
_exptl_crystal_density_diffrn    1.313
_exptl_crystal_density_method    'not measured'
_exptl_crystal_F_000             744
_exptl_special_details           
;
 ?
;

#----------------------------------------------------------------------------#
#                   ABSORPTION CORRECTION                                    #
#----------------------------------------------------------------------------#

_exptl_absorpt_coefficient_mu    0.087
_exptl_absorpt_correction_type   multi-scan
_exptl_absorpt_process_details   
;
SADABS-2014/2 - Bruker AXS area detector scaling and absorption correction
;
_exptl_absorpt_correction_T_min  0.94
_exptl_absorpt_correction_T_max  1.007
_shelx_estimated_absorpt_T_min   0.966
_shelx_estimated_absorpt_T_max   0.988

#----------------------------------------------------------------------------#
#                   DATA COLLECTION                                          #
#----------------------------------------------------------------------------#

_diffrn_source                   'sealed x-ray tube'
_diffrn_ambient_temperature      100(2)
_diffrn_radiation_wavelength     0.71073
_diffrn_radiation_type           MoK\a
_diffrn_radiation_monochromator  graphite
_diffrn_radiation_probe          x-ray
_diffrn_detector                 'APEX-II CCD'
_diffrn_orient_matrix_ub_11      0.081077
_diffrn_orient_matrix_ub_12      0.041848
_diffrn_orient_matrix_ub_13      -0.005948
_diffrn_orient_matrix_ub_21      -0.146144
_diffrn_orient_matrix_ub_22      0.022988
_diffrn_orient_matrix_ub_23      -0.015448
_diffrn_orient_matrix_ub_31      -0.003769
_diffrn_orient_matrix_ub_32      0.008845
_diffrn_orient_matrix_ub_33      0.068291
_diffrn_measurement_device       '\k-geometry diffractometer'
_diffrn_measurement_device_type  'Bruker APEX-II'
_diffrn_measurement_method       '\f or \w oscillation scans'
_diffrn_reflns_av_R_equivalents  0.0558
_diffrn_reflns_number            45525
_diffrn_reflns_limit_h_min       -9
_diffrn_reflns_limit_h_max       9
_diffrn_reflns_limit_k_min       -31
_diffrn_reflns_limit_k_max       31
_diffrn_reflns_limit_l_min       -19
_diffrn_reflns_limit_l_max       22
_diffrn_reflns_theta_min         1.739
_diffrn_reflns_theta_max         33.24
_diffrn_reflns_theta_full        25.242
_diffrn_measured_fraction_theta_full 1
_diffrn_measured_fraction_theta_max 0.989
_diffrn_reflns_Laue_measured_fraction_full 1
_diffrn_reflns_Laue_measured_fraction_max 0.989
_diffrn_reflns_point_group_measured_fraction_full 1
_diffrn_reflns_point_group_measured_fraction_max 0.989
_reflns_number_total             6728
_reflns_number_gt                4778
_reflns_threshold_expression     'I > 2\s(I)'
_diffrn_reflns_reduction_process 
;
        Scaled and merged with Sortav
        R.H. Blessing, (1987) Cryst. Rev. 1, 3-58
        R.H. Blessing, (1989) J. Appl. Cryst. 22, 396-397
;

#----------------------------------------------------------------------------#
#                   COMPUTER PROGRAMS USED                                   #
#----------------------------------------------------------------------------#

_computing_data_collection       'Bruker APEX2 software'
_computing_cell_refinement       'SAINT V8.34A integration software'
_computing_data_reduction        'SORTAV (Blessing, 1995)'
_computing_structure_solution    'SIR-2011 (Burla et al., 2012)'
_computing_structure_refinement  'SHELXL-2014 (Sheldrick, 2014)'
_computing_molecular_graphics    'ORTEP-3 for Windows (Farrugia, 2012)'
_computing_publication_material  'WinGX publication routines (Farrugia, 2012)'

#----------------------------------------------------------------------------#
#                   STRUCTURE SOLUTION
#----------------------------------------------------------------------------#

_atom_sites_solution_primary     direct
_atom_sites_solution_secondary   difmap
_atom_sites_solution_hydrogens   geom

#----------------------------------------------------------------------------#
#                   REFINEMENT INFORMATION                                   #
#----------------------------------------------------------------------------#

_refine_special_details          
;
 ?
;
_refine_ls_structure_factor_coef Fsqd
_refine_ls_matrix_type           full
_refine_ls_weighting_scheme      calc
_refine_ls_weighting_details     
'w=1/[\s^2^(Fo^2^)+(0.0514P)^2^+0.3944P] where P=(Fo^2^+2Fc^2^)/3'
_refine_ls_hydrogen_treatment    constr
_refine_ls_extinction_method     none
_refine_ls_number_reflns         6728
_refine_ls_number_parameters     236
_refine_ls_number_restraints     0
_refine_ls_number_constraints    0
_refine_ls_R_factor_all          0.0796
_refine_ls_R_factor_gt           0.0479
_refine_ls_wR_factor_ref         0.12
_refine_ls_wR_factor_gt          0.1067
_refine_ls_goodness_of_fit_ref   1.039
_refine_ls_restrained_S_all      1.039
_refine_ls_shift/su_max          0
_refine_ls_shift/su_mean         0
_refine_diff_density_max         0.396
_refine_diff_density_min         -0.286
_refine_diff_density_rms         0.059

#----------------------------------------------------------------------------#
#                   ATOMIC TYPES, COORDINATES AND THERMAL PARAMETERS         #
#----------------------------------------------------------------------------#

loop_
_atom_type_symbol
_atom_type_description
_atom_type_scat_dispersion_real
_atom_type_scat_dispersion_imag
_atom_type_scat_source
C C 0.0033 0.0016 'International Tables Vol C Tables 4.2.6.8 and 6.1.1.4'
H H 0 0 'International Tables Vol C Tables 4.2.6.8 and 6.1.1.4'
N N 0.0061 0.0033 'International Tables Vol C Tables 4.2.6.8 and 6.1.1.4'
O O 0.0106 0.006 'International Tables Vol C Tables 4.2.6.8 and 6.1.1.4'

loop_
_atom_site_label
_atom_site_type_symbol
_atom_site_fract_x
_atom_site_fract_y
_atom_site_fract_z
_atom_site_U_iso_or_equiv
_atom_site_adp_type
_atom_site_occupancy
_atom_site_calc_flag
_atom_site_disorder_assembly
_atom_site_disorder_group
C2 C 0.51121(18) 0.36478(5) 0.08868(7) 0.01320(19) Uani 1 d . .
H2 H 0.6264 0.3844 0.053 0.016 Uiso 1 calc . .
C3 C 0.28018(17) 0.37377(5) 0.03422(7) 0.01265(19) Uani 1 d . .
C4 C 0.14154(18) 0.42500(5) 0.07396(7) 0.0149(2) Uani 1 d . .
H4A H 0.0769 0.4075 0.1288 0.018 Uiso 1 calc . .
H4B H 0.0174 0.4386 0.026 0.018 Uiso 1 calc . .
C5 C 0.29181(19) 0.48303(5) 0.10378(7) 0.0150(2) Uani 1 d . .
H5A H 0.2008 0.5189 0.1248 0.018 Uiso 1 calc . .
H5B H 0.3631 0.4986 0.0496 0.018 Uiso 1 calc . .
C6 C 0.47350(18) 0.46328(5) 0.18436(7) 0.01328(19) Uani 1 d . .
C11 C 0.56911(17) 0.29457(5) 0.11134(7) 0.01240(19) Uani 1 d . .
C12 C 0.43057(19) 0.25860(5) 0.16285(7) 0.0159(2) Uani 1 d . .
H12 H 0.2963 0.2773 0.1784 0.019 Uiso 1 calc . .
C13 C 0.4875(2) 0.19583(5) 0.19135(8) 0.0192(2) Uani 1 d . .
H13 H 0.3935 0.172 0.2272 0.023 Uiso 1 calc . .
C14 C 0.6825(2) 0.16768(5) 0.16753(8) 0.0207(2) Uani 1 d . .
H14 H 0.7207 0.1245 0.1864 0.025 Uiso 1 calc . .
C15 C 0.8204(2) 0.20295(5) 0.11630(8) 0.0192(2) Uani 1 d . .
H15 H 0.9535 0.1838 0.1 0.023 Uiso 1 calc . .
C16 C 0.76466(19) 0.26639(5) 0.08846(7) 0.0156(2) Uani 1 d . .
H16 H 0.8605 0.2905 0.0538 0.019 Uiso 1 calc . .
C21 C 0.20247(18) 0.34150(5) -0.04363(7) 0.01385(19) Uani 1 d . .
H21 H 0.0564 0.3519 -0.0729 0.017 Uiso 1 calc . .
C23 C 0.52084(19) 0.30024(5) -0.11869(7) 0.0165(2) Uani 1 d . .
C25 C 0.4005(2) 0.19683(6) -0.15712(8) 0.0228(2) Uani 1 d . .
H25A H 0.4547 0.1541 -0.132 0.027 Uiso 1 calc . .
H25B H 0.3271 0.191 -0.2224 0.027 Uiso 1 calc . .
C26 C 0.2388(2) 0.22660(5) -0.09585(8) 0.0202(2) Uani 1 d . .
H26A H 0.0829 0.2252 -0.1273 0.024 Uiso 1 calc . .
H26B H 0.2474 0.2045 -0.0342 0.024 Uiso 1 calc . .
C30 C 0.68878(19) 0.50182(5) 0.18077(8) 0.0177(2) Uani 1 d . .
H30A H 0.7967 0.4909 0.2356 0.027 Uiso 1 calc . .
H30B H 0.6557 0.5484 0.1813 0.027 Uiso 1 calc . .
H30C H 0.7519 0.4909 0.1232 0.027 Uiso 1 calc . .
C31 C 0.38903(18) 0.47261(5) 0.27938(7) 0.0147(2) Uani 1 d . .
C32 C 0.3646(2) 0.42088(6) 0.33920(8) 0.0201(2) Uani 1 d . .
H32 H 0.3967 0.378 0.3204 0.024 Uiso 1 calc . .
C33 C 0.2932(2) 0.43132(7) 0.42675(8) 0.0255(3) Uani 1 d . .
H33 H 0.2772 0.3955 0.4671 0.031 Uiso 1 calc . .
C34 C 0.2459(2) 0.49336(7) 0.45497(8) 0.0252(3) Uani 1 d . .
H34 H 0.2002 0.5004 0.5151 0.03 Uiso 1 calc . .
C35 C 0.2655(2) 0.54514(6) 0.39512(8) 0.0228(2) Uani 1 d . .
H35 H 0.2296 0.5878 0.4137 0.027 Uiso 1 calc . .
C36 C 0.33730(19) 0.53513(5) 0.30796(7) 0.0182(2) Uani 1 d . .
H36 H 0.3513 0.571 0.2675 0.022 Uiso 1 calc . .
N22 N 0.32192(16) 0.29276(4) -0.08600(6) 0.01476(18) Uani 1 d . .
O1 O 0.52217(13) 0.39473(4) 0.17962(5) 0.01570(16) Uani 1 d . .
O24 O 0.58400(14) 0.24280(4) -0.15403(6) 0.02162(18) Uani 1 d . .
O27 O 0.63479(14) 0.34890(4) -0.11855(6) 0.02116(18) Uani 1 d . .

loop_
_atom_site_aniso_label
_atom_site_aniso_U_11
_atom_site_aniso_U_22
_atom_site_aniso_U_33
_atom_site_aniso_U_23
_atom_site_aniso_U_13
_atom_site_aniso_U_12
C2 0.0133(5) 0.0119(4) 0.0141(4) -0.0009(3) 0.0008(3) 0.0002(4)
C3 0.0119(5) 0.0119(4) 0.0143(4) 0.0017(3) 0.0025(3) 0.0003(4)
C4 0.0134(5) 0.0156(5) 0.0156(4) -0.0001(4) 0.0018(4) 0.0030(4)
C5 0.0171(5) 0.0127(5) 0.0151(4) 0.0010(4) 0.0024(4) 0.0031(4)
C6 0.0148(5) 0.0096(4) 0.0155(4) -0.0010(3) 0.0023(4) 0.0019(4)
C11 0.0123(5) 0.0115(4) 0.0128(4) -0.0009(3) -0.0004(3) -0.0004(3)
C12 0.0152(5) 0.0155(5) 0.0167(4) -0.0007(4) 0.0018(4) -0.0014(4)
C13 0.0235(6) 0.0150(5) 0.0189(5) 0.0026(4) 0.0015(4) -0.0046(4)
C14 0.0259(6) 0.0126(5) 0.0222(5) 0.0012(4) -0.0027(4) 0.0018(4)
C15 0.0191(6) 0.0160(5) 0.0219(5) -0.0021(4) 0.0002(4) 0.0053(4)
C16 0.0152(5) 0.0151(5) 0.0164(4) -0.0005(4) 0.0019(4) 0.0009(4)
C21 0.0120(5) 0.0147(5) 0.0149(4) 0.0004(3) 0.0019(3) 0.0010(4)
C23 0.0169(5) 0.0197(5) 0.0128(4) 0.0006(4) 0.0016(4) 0.0037(4)
C25 0.0247(6) 0.0192(6) 0.0235(5) -0.0054(4) -0.0008(4) 0.0028(5)
C26 0.0255(6) 0.0150(5) 0.0201(5) -0.0019(4) 0.0029(4) -0.0024(4)
C30 0.0173(5) 0.0162(5) 0.0203(5) -0.0025(4) 0.0047(4) -0.0011(4)
C31 0.0129(5) 0.0160(5) 0.0150(4) 0.0001(4) 0.0008(4) -0.0005(4)
C32 0.0218(6) 0.0199(5) 0.0181(5) 0.0022(4) 0.0003(4) -0.0022(4)
C33 0.0244(6) 0.0338(7) 0.0180(5) 0.0066(5) 0.0015(4) -0.0070(5)
C34 0.0174(6) 0.0433(8) 0.0154(5) -0.0003(5) 0.0037(4) 0.0000(5)
C35 0.0200(6) 0.0287(6) 0.0197(5) -0.0048(4) 0.0032(4) 0.0064(5)
C36 0.0183(5) 0.0184(5) 0.0181(4) -0.0002(4) 0.0030(4) 0.0028(4)
N22 0.0149(4) 0.0139(4) 0.0157(4) -0.0028(3) 0.0029(3) -0.0016(3)
O1 0.0212(4) 0.0105(3) 0.0144(3) -0.0017(3) -0.0015(3) 0.0033(3)
O24 0.0212(4) 0.0222(4) 0.0221(4) -0.0045(3) 0.0050(3) 0.0044(3)
O27 0.0179(4) 0.0233(4) 0.0231(4) 0.0018(3) 0.0056(3) -0.0018(3)


#----------------------------------------------------------------------------#
#                   MOLECULAR GEOMETRY                                       #
#----------------------------------------------------------------------------#

_geom_special_details            
;
 All esds (except the esd in the dihedral angle between two l.s. planes)
 are estimated using the full covariance matrix.  The cell esds are taken
 into account individually in the estimation of esds in distances, angles
 and torsion angles; correlations between esds in cell parameters are only
 used when they are defined by crystal symmetry.  An approximate (isotropic)
 treatment of cell esds is used for estimating esds involving l.s. planes.
;
loop_
_geom_bond_atom_site_label_1
_geom_bond_atom_site_label_2
_geom_bond_distance
_geom_bond_site_symmetry_2
_geom_bond_publ_flag
C2 O1 1.4374(12) . ?
C2 C11 1.5128(14) . ?
C2 C3 1.5186(15) . ?
C2 H2 1 . ?
C3 C21 1.3319(14) . ?
C3 C4 1.5037(14) . ?
C4 C5 1.5272(15) . ?
C4 H4A 0.99 . ?
C4 H4B 0.99 . ?
C5 C6 1.5416(14) . ?
C5 H5A 0.99 . ?
C5 H5B 0.99 . ?
C6 O1 1.4453(12) . ?
C6 C31 1.5283(14) . ?
C6 C30 1.5286(15) . ?
C11 C16 1.3915(15) . ?
C11 C12 1.3977(15) . ?
C12 C13 1.3856(15) . ?
C12 H12 0.95 . ?
C13 C14 1.3930(17) . ?
C13 H13 0.95 . ?
C14 C15 1.3849(17) . ?
C14 H14 0.95 . ?
C15 C16 1.3946(15) . ?
C15 H15 0.95 . ?
C16 H16 0.95 . ?
C21 N22 1.4178(13) . ?
C21 H21 0.95 . ?
C23 O27 1.2151(14) . ?
C23 N22 1.3524(14) . ?
C23 O24 1.3607(13) . ?
C25 O24 1.4530(15) . ?
C25 C26 1.5236(16) . ?
C25 H25A 0.99 . ?
C25 H25B 0.99 . ?
C26 N22 1.4523(14) . ?
C26 H26A 0.99 . ?
C26 H26B 0.99 . ?
C30 H30A 0.98 . ?
C30 H30B 0.98 . ?
C30 H30C 0.98 . ?
C31 C32 1.3880(15) . ?
C31 C36 1.3987(15) . ?
C32 C33 1.3966(16) . ?
C32 H32 0.95 . ?
C33 C34 1.3813(19) . ?
C33 H33 0.95 . ?
C34 C35 1.3838(18) . ?
C34 H34 0.95 . ?
C35 C36 1.3911(15) . ?
C35 H35 0.95 . ?
C36 H36 0.95 . ?

loop_
_geom_angle_atom_site_label_1
_geom_angle_atom_site_label_2
_geom_angle_atom_site_label_3
_geom_angle
_geom_angle_site_symmetry_1
_geom_angle_site_symmetry_3
_geom_angle_publ_flag
O1 C2 C11 103.45(8) . . ?
O1 C2 C3 110.27(8) . . ?
C11 C2 C3 113.47(8) . . ?
O1 C2 H2 109.8 . . ?
C11 C2 H2 109.8 . . ?
C3 C2 H2 109.8 . . ?
C21 C3 C4 121.03(10) . . ?
C21 C3 C2 124.82(9) . . ?
C4 C3 C2 114.13(8) . . ?
C3 C4 C5 108.43(9) . . ?
C3 C4 H4A 110 . . ?
C5 C4 H4A 110 . . ?
C3 C4 H4B 110 . . ?
C5 C4 H4B 110 . . ?
H4A C4 H4B 108.4 . . ?
C4 C5 C6 110.03(8) . . ?
C4 C5 H5A 109.7 . . ?
C6 C5 H5A 109.7 . . ?
C4 C5 H5B 109.7 . . ?
C6 C5 H5B 109.7 . . ?
H5A C5 H5B 108.2 . . ?
O1 C6 C31 104.95(8) . . ?
O1 C6 C30 109.09(9) . . ?
C31 C6 C30 110.33(8) . . ?
O1 C6 C5 110.58(8) . . ?
C31 C6 C5 110.46(9) . . ?
C30 C6 C5 111.26(9) . . ?
C16 C11 C12 119.13(10) . . ?
C16 C11 C2 121.81(9) . . ?
C12 C11 C2 118.89(9) . . ?
C13 C12 C11 120.55(10) . . ?
C13 C12 H12 119.7 . . ?
C11 C12 H12 119.7 . . ?
C12 C13 C14 120.05(10) . . ?
C12 C13 H13 120 . . ?
C14 C13 H13 120 . . ?
C15 C14 C13 119.75(10) . . ?
C15 C14 H14 120.1 . . ?
C13 C14 H14 120.1 . . ?
C14 C15 C16 120.29(11) . . ?
C14 C15 H15 119.9 . . ?
C16 C15 H15 119.9 . . ?
C11 C16 C15 120.23(10) . . ?
C11 C16 H16 119.9 . . ?
C15 C16 H16 119.9 . . ?
C3 C21 N22 124.73(10) . . ?
C3 C21 H21 117.6 . . ?
N22 C21 H21 117.6 . . ?
O27 C23 N22 128.35(10) . . ?
O27 C23 O24 122.13(10) . . ?
N22 C23 O24 109.51(10) . . ?
O24 C25 C26 105.20(9) . . ?
O24 C25 H25A 110.7 . . ?
C26 C25 H25A 110.7 . . ?
O24 C25 H25B 110.7 . . ?
C26 C25 H25B 110.7 . . ?
H25A C25 H25B 108.8 . . ?
N22 C26 C25 101.25(9) . . ?
N22 C26 H26A 111.5 . . ?
C25 C26 H26A 111.5 . . ?
N22 C26 H26B 111.5 . . ?
C25 C26 H26B 111.5 . . ?
H26A C26 H26B 109.3 . . ?
C6 C30 H30A 109.5 . . ?
C6 C30 H30B 109.5 . . ?
H30A C30 H30B 109.5 . . ?
C6 C30 H30C 109.5 . . ?
H30A C30 H30C 109.5 . . ?
H30B C30 H30C 109.5 . . ?
C32 C31 C36 118.66(10) . . ?
C32 C31 C6 121.98(10) . . ?
C36 C31 C6 119.35(9) . . ?
C31 C32 C33 120.53(11) . . ?
C31 C32 H32 119.7 . . ?
C33 C32 H32 119.7 . . ?
C34 C33 C32 120.38(11) . . ?
C34 C33 H33 119.8 . . ?
C32 C33 H33 119.8 . . ?
C33 C34 C35 119.55(11) . . ?
C33 C34 H34 120.2 . . ?
C35 C34 H34 120.2 . . ?
C34 C35 C36 120.37(11) . . ?
C34 C35 H35 119.8 . . ?
C36 C35 H35 119.8 . . ?
C35 C36 C31 120.49(10) . . ?
C35 C36 H36 119.8 . . ?
C31 C36 H36 119.8 . . ?
C23 N22 C21 126.23(9) . . ?
C23 N22 C26 112.56(9) . . ?
C21 N22 C26 121.19(9) . . ?
C2 O1 C6 118.43(7) . . ?
C23 O24 C25 109.19(9) . . ?

loop_
_geom_torsion_atom_site_label_1
_geom_torsion_atom_site_label_2
_geom_torsion_atom_site_label_3
_geom_torsion_atom_site_label_4
_geom_torsion
_geom_torsion_site_symmetry_1
_geom_torsion_site_symmetry_2
_geom_torsion_site_symmetry_3
_geom_torsion_site_symmetry_4
_geom_torsion_publ_flag
O1 C2 C3 C21 -166.17(9) . . . . ?
C11 C2 C3 C21 -50.66(14) . . . . ?
O1 C2 C3 C4 15.60(12) . . . . ?
C11 C2 C3 C4 131.11(9) . . . . ?
C21 C3 C4 C5 -136.97(10) . . . . ?
C2 C3 C4 C5 41.34(11) . . . . ?
C3 C4 C5 C6 -64.40(10) . . . . ?
C4 C5 C6 O1 27.40(11) . . . . ?
C4 C5 C6 C31 -88.33(10) . . . . ?
C4 C5 C6 C30 148.78(9) . . . . ?
O1 C2 C11 C16 -113.51(10) . . . . ?
C3 C2 C11 C16 127.00(10) . . . . ?
O1 C2 C11 C12 61.63(11) . . . . ?
C3 C2 C11 C12 -57.86(12) . . . . ?
C16 C11 C12 C13 0.40(15) . . . . ?
C2 C11 C12 C13 -174.87(9) . . . . ?
C11 C12 C13 C14 -0.96(16) . . . . ?
C12 C13 C14 C15 0.79(16) . . . . ?
C13 C14 C15 C16 -0.05(17) . . . . ?
C12 C11 C16 C15 0.34(15) . . . . ?
C2 C11 C16 C15 175.46(9) . . . . ?
C14 C15 C16 C11 -0.51(16) . . . . ?
C4 C3 C21 N22 179.75(9) . . . . ?
C2 C3 C21 N22 1.64(17) . . . . ?
O24 C25 C26 N22 14.24(11) . . . . ?
O1 C6 C31 C32 -2.31(14) . . . . ?
C30 C6 C31 C32 -119.69(11) . . . . ?
C5 C6 C31 C32 116.89(11) . . . . ?
O1 C6 C31 C36 176.81(9) . . . . ?
C30 C6 C31 C36 59.43(13) . . . . ?
C5 C6 C31 C36 -63.99(12) . . . . ?
C36 C31 C32 C33 -1.01(17) . . . . ?
C6 C31 C32 C33 178.11(10) . . . . ?
C31 C32 C33 C34 0.02(19) . . . . ?
C32 C33 C34 C35 1.24(19) . . . . ?
C33 C34 C35 C36 -1.49(19) . . . . ?
C34 C35 C36 C31 0.49(18) . . . . ?
C32 C31 C36 C35 0.76(17) . . . . ?
C6 C31 C36 C35 -178.38(11) . . . . ?
O27 C23 N22 C21 -0.08(18) . . . . ?
O24 C23 N22 C21 179.68(9) . . . . ?
O27 C23 N22 C26 -178.30(11) . . . . ?
O24 C23 N22 C26 1.46(12) . . . . ?
C3 C21 N22 C23 -59.69(15) . . . . ?
C3 C21 N22 C26 118.39(12) . . . . ?
C25 C26 N22 C23 -10.05(12) . . . . ?
C25 C26 N22 C21 171.62(9) . . . . ?
C11 C2 O1 C6 -179.56(8) . . . . ?
C3 C2 O1 C6 -57.90(11) . . . . ?
C31 C6 O1 C2 153.42(9) . . . . ?
C30 C6 O1 C2 -88.36(10) . . . . ?
C5 C6 O1 C2 34.30(12) . . . . ?
O27 C23 O24 C25 -171.62(10) . . . . ?
N22 C23 O24 C25 8.60(11) . . . . ?
C26 C25 O24 C23 -14.57(12) . . . . ?

_iucr_refine_instructions_details 
;
TITL shelx in P21/n
CELL  0.71073   6.0325  20.5936  14.3515   90.000   97.425   90.000
ZERR     4.00   0.0007   0.0022   0.0015    0.000    0.005    0.000
LATT   1
SYMM  1/2 - X, 1/2 + Y, 1/2 - Z
SFAC  C    H    N    O
UNIT  88   92   4    12
MERG   2
FMAP   2
PLAN   10
SIZE     0.140   0.230   0.400
ACTA
BOND   $H
CONF
LIST   4
WPDB  -2
L.S.  20
TEMP  -173.00
WGHT    0.051400    0.394400
FVAR       0.54342
C2    1    0.511213    0.364777    0.088680    11.00000    0.01332    0.01194 =
         0.01409   -0.00088    0.00079    0.00022
AFIX  13
H2    2    0.626366    0.384352    0.052954    11.00000   -1.20000
AFIX   0
C3    1    0.280175    0.373772    0.034218    11.00000    0.01186    0.01194 =
         0.01434    0.00169    0.00249    0.00029
C4    1    0.141539    0.425005    0.073960    11.00000    0.01336    0.01563 =
         0.01562   -0.00014    0.00177    0.00298
AFIX  23
H4A   2    0.076870    0.407539    0.128790    11.00000   -1.20000
H4B   2    0.017393    0.438586    0.025972    11.00000   -1.20000
AFIX   0
C5    1    0.291815    0.483025    0.103775    11.00000    0.01715    0.01275 =
         0.01511    0.00099    0.00238    0.00315
AFIX  23
H5A   2    0.200826    0.518868    0.124813    11.00000   -1.20000
H5B   2    0.363095    0.498642    0.049564    11.00000   -1.20000
AFIX   0
C6    1    0.473499    0.463278    0.184357    11.00000    0.01484    0.00957 =
         0.01553   -0.00105    0.00235    0.00186
C11   1    0.569113    0.294574    0.111340    11.00000    0.01230    0.01154 =
         0.01282   -0.00086   -0.00038   -0.00041
C12   1    0.430574    0.258597    0.162849    11.00000    0.01523    0.01554 =
         0.01674   -0.00067    0.00183   -0.00142
AFIX  43
H12   2    0.296252    0.277337    0.178447    11.00000   -1.20000
AFIX   0
C13   1    0.487507    0.195828    0.191352    11.00000    0.02350    0.01501 =
         0.01886    0.00262    0.00152   -0.00457
AFIX  43
H13   2    0.393492    0.171973    0.227164    11.00000   -1.20000
AFIX   0
C14   1    0.682492    0.167679    0.167534    11.00000    0.02588    0.01258 =
         0.02217    0.00125   -0.00271    0.00184
AFIX  43
H14   2    0.720745    0.124455    0.186364    11.00000   -1.20000
AFIX   0
C15   1    0.820373    0.202945    0.116297    11.00000    0.01907    0.01598 =
         0.02189   -0.00215    0.00025    0.00529
AFIX  43
H15   2    0.953480    0.183835    0.100040    11.00000   -1.20000
AFIX   0
C16   1    0.764657    0.266392    0.088465    11.00000    0.01516    0.01513 =
         0.01636   -0.00051    0.00188    0.00093
AFIX  43
H16   2    0.860540    0.290454    0.053768    11.00000   -1.20000
AFIX   0
C21   1    0.202465    0.341504   -0.043626    11.00000    0.01198    0.01471 =
         0.01489    0.00043    0.00186    0.00104
AFIX  43
H21   2    0.056432    0.351904   -0.072868    11.00000   -1.20000
AFIX   0
C23   1    0.520840    0.300235   -0.118686    11.00000    0.01691    0.01969 =
         0.01280    0.00061    0.00165    0.00370
C25   1    0.400481    0.196828   -0.157118    11.00000    0.02467    0.01923 =
         0.02353   -0.00539   -0.00083    0.00284
AFIX  23
H25A  2    0.454657    0.154105   -0.132032    11.00000   -1.20000
H25B  2    0.327129    0.190995   -0.222370    11.00000   -1.20000
AFIX   0
C26   1    0.238837    0.226598   -0.095852    11.00000    0.02546    0.01499 =
         0.02009   -0.00189    0.00293   -0.00238
AFIX  23
H26A  2    0.082862    0.225227   -0.127302    11.00000   -1.20000
H26B  2    0.247446    0.204493   -0.034232    11.00000   -1.20000
AFIX   0
C30   1    0.688778    0.501822    0.180771    11.00000    0.01731    0.01616 =
         0.02031   -0.00253    0.00466   -0.00113
AFIX 137
H30A  2    0.796728    0.490915    0.235557    11.00000   -1.50000
H30B  2    0.655694    0.548402    0.181268    11.00000   -1.50000
H30C  2    0.751932    0.490860    0.123189    11.00000   -1.50000
AFIX   0
C31   1    0.389031    0.472610    0.279376    11.00000    0.01291    0.01603 =
         0.01495    0.00015    0.00083   -0.00055
C32   1    0.364621    0.420876    0.339196    11.00000    0.02177    0.01991 =
         0.01806    0.00220    0.00028   -0.00224
AFIX  43
H32   2    0.396729    0.378018    0.320432    11.00000   -1.20000
AFIX   0
C33   1    0.293240    0.431321    0.426750    11.00000    0.02440    0.03380 =
         0.01799    0.00662    0.00153   -0.00696
AFIX  43
H33   2    0.277168    0.395549    0.467134    11.00000   -1.20000
AFIX   0
C34   1    0.245872    0.493361    0.454970    11.00000    0.01735    0.04328 =
         0.01545   -0.00030    0.00373   -0.00005
AFIX  43
H34   2    0.200162    0.500437    0.515062    11.00000   -1.20000
AFIX   0
C35   1    0.265451    0.545136    0.395117    11.00000    0.01999    0.02871 =
         0.01971   -0.00478    0.00318    0.00641
AFIX  43
H35   2    0.229630    0.587752    0.413653    11.00000   -1.20000
AFIX   0
C36   1    0.337295    0.535128    0.307955    11.00000    0.01827    0.01837 =
         0.01814   -0.00022    0.00299    0.00283
AFIX  43
H36   2    0.351322    0.571020    0.267547    11.00000   -1.20000
AFIX   0
N22   3    0.321923    0.292757   -0.086005    11.00000    0.01486    0.01394 =
         0.01572   -0.00276    0.00290   -0.00157
O1    4    0.522170    0.394729    0.179622    11.00000    0.02119    0.01047 =
         0.01443   -0.00167   -0.00154    0.00332
O24   4    0.584001    0.242800   -0.154033    11.00000    0.02116    0.02222 =
         0.02205   -0.00449    0.00499    0.00445
O27   4    0.634791    0.348896   -0.118553    11.00000    0.01791    0.02330 =
         0.02306    0.00178    0.00560   -0.00183
HKLF    4
REM  shelx in P21/n
REM R1 =  0.0479 for    4778 Fo > 4sig(Fo)  and  0.0796 for all    6728 data
REM    236 parameters refined using      0 restraints
END
;

_iucr_refine_reflections_details 
;
  -9   0   1 42.0601 11.0771   1
  -9   0   1  18.414 8.97019   1
  -9   0   2-3.28764 6.45529   1
  -9   0   3 5.01395 8.43709   1
  -9   0   4 1.26049 7.63712   1
  -9   0   5 7.88854 7.43732   1
  -9   0   6 6.76752 7.93954   1
  -9   0   7 1.23054 8.01215   1
  -9  -1   1 -6.7402 6.79491   1
  -9   1   1 15.8432 8.21979   1
  -9   1   1 7.14528  7.6928   1
  -9  -1   1 24.3526 9.50368   1
  -9   1   2-0.78433 7.33345   1
  -9  -1   2-0.14972 7.42176   1
  -9  -1   2 10.9071 8.07487   1
  -9   1   3 4.65817 6.91944   1
  -9  -1   3 1.55225 7.64526   1
  -9  -1   4 4.24969  8.2838   1
  -9   1   4-8.09602   6.575   1
  -9   1   5 25.2843 9.32904   1
  -9  -1   5 40.8989 10.3534   1
  -9  -1   6 2.84825 7.53782   1
  -9   1   6 12.5967 7.85071   1
  -9   1   7-1.39393  6.9077   1
  -9  -1   7 4.49161  7.0991   1
  -9   2   1 15.1801 8.81184   1
  -9  -2   1-0.46158 8.13144   1
  -9  -2   1 13.4394 7.98816   1
  -9  -2   2-5.34617    7.40   1
  -9   2   2 0.32063 7.59899   1
  -9  -2   2-10.2805 6.52748   1
  -9   2   3  5.7875 7.63791   1
  -9  -2   3 6.36134  7.4665   1
  -9  -2   4 47.6959 10.5762   1
  -9   2   4 39.6615 10.2512   1
  -9  -2   5 8.48243 7.39201   1
  -9   2   5 8.49008 7.46384   1
  -9   2   6 9.56989 8.10166   1
  -9  -2   6 17.5489  8.2979   1
  -9  -2   7  66.103 11.3732   1
  -9   2   7 60.5799 11.5727   1
  -9  -3   1 29.8769 9.15267   1
  -9  -3   1 10.0509  8.2752   1
  -9   3   1 12.2504 9.11764   1
  -9   3   2-4.40352 7.31978   1
  -9  -3   2-9.33611  6.8006   1
  -9  -3   2 11.7025 8.10715   1
  -9  -3   3 5.18414 7.93833   1
  -9  -3   3 19.2443 7.97564   1
  -9   3   3 14.3472 8.60598   1
  -9   3   4 32.9864 9.95426   1
  -9  -3   4 47.9923 10.4255   1
  -9  -3   5  -0.626 7.05201   1
  -9   3   5 6.07541 6.56412   1
  -9   3   6  53.172 10.6943   1
  -9  -3   6 55.7625 10.4493   1
  -9   3   7 7.60636 7.89667   1
  -9  -3   7 4.73193 7.26852   1
  -9   4   1 25.3607 9.66232   1
  -9  -4   1 28.7248 9.13436   1
  -9  -4   1 9.36911 8.23315   1
  -9  -4   2-0.38444 7.93726   1
  -9   4   2 3.30433  7.6745   1
  -9  -4   2 8.47142 8.62985   1
  -9  -4   3 25.8573 8.35358   1
  -9  -4   3 8.66961 8.58764   1
  -9   4   3 24.0645  9.1289   1
  -9  -4   4 3.97918 7.02494   1
  -9   4   4 7.32647 8.27334   1
  -9  -4   5-2.14585  7.2464   1
  -9   4   5 7.48996 8.22862   1
  -9   4   6 20.7174 8.60051   1
  -9  -4   6 32.4652 8.67168   1
  -9   5   1 57.6843 11.5103   1
  -9  -5   1 37.6859 9.80317   1
  -9  -5   1 37.2144 10.6424   1
  -9  -5   2 18.9926 8.63962   1
  -9   5   2 25.6336 9.23198   1
  -9  -5   2 12.0181 9.16987   1
  -9  -5   3 24.5845    8.56   1
  -9   5   3 39.2789 9.68535   1
  -9  -5   3 23.1163 8.84929   1
  -9   5   4 42.2182 10.6536   1
  -9  -5   4 37.7225  9.6234   1
  -9   5   5 9.55267 7.97525   1
  -9  -5   5 2.08289 7.74438   1
  -9   5   6-7.29209 6.52123   1
  -9  -5   6  4.1571 7.16053   1
  -9  -6   1 10.3915 8.67113   1
  -9   6   1 7.16451 7.86994   1
  -9  -6   1 16.3002 8.98936   1
  -9  -6   2 25.9754 9.50194   1
  -9  -6   2 25.8895 9.91553   1
  -9   6   2 28.2493  10.469   1
  -9  -6   3 31.1319 9.14985   1
  -9  -6   3 3.78774 8.11359   1
  -9   6   3   22.60 9.24229   1
  -9   6   4 9.79838  8.3979   1
  -9  -6   4 15.6577 8.40368   1
  -9  -6   4 14.6692  7.8503   1
  -9   6   5-2.38269 6.72037   1
  -9  -6   5 -1.2216 7.42242   1
  -9  -7   1-3.96851 7.77484   1
  -9  -7   2-0.30155 8.10334   1
  -9   7   2  10.265 8.35968   1
  -9  -7   2-3.02595 7.53005   1
  -9  -7   3 35.6547 9.69771   1
  -9   7   3  47.103  11.234   1
  -9  -7   3 55.8818 11.4124   1
  -9  -7   4 32.9558   9.395   1
  -9   7   4 4.24708 8.21153   1
  -9  -7   4 8.69503 9.03458   1
  -9  -8   3 67.5935 11.1678   1
   8   0  -1 4.21236 5.41319   1
  -8   0   1 2.83347 6.20286   1
  -8   0   1 1.02439 6.27447   1
  -8   0   2 34.4065 7.96281   1
   8   0  -2 10.7933  6.2988   1
  -8   0   2 16.9537 7.36419   1
  -8   0   3-1.19132 5.70015   1
  -8   0   3-1.74889 5.00349   1
  -8   0   4 48.5066 8.48708   1
  -8   0   4 33.6877 8.46062   1
  -8   0   5 2.23348 5.97042   1
  -8   0   5-3.16819 5.69825   1
  -8   0   6-1.30379  6.2414   1
  -8   0   6 2.98666 6.41081   1
  -8   0   7 5.23508 6.11032   1
  -8   0   7  4.2608 6.45119   1
  -8   0   8 8.14809 8.15402   1
  -8   0   8 15.2737 7.30878   1
  -8   0   9 3.10352 5.71138   1
  -8   0   9-8.22635 5.62183   1
  -8   0  10 11.6068 6.61474   1
  -8   0  10-1.40823 6.29116   1
  -8   0  11-2.01213 6.24253   1
  -8   0  12 9.58075 6.90388   1
  -8   0  13 2.86225 6.52579   1
  -8   1   1 6.64399 6.36091   1
  -8  -1   1 -6.6975 4.79172   1
  -8  -1   1-3.22042 6.11529   1
   8  -1  -1 5.43803 5.19078   1
   8   1  -1 -0.5789 4.88493   1
  -8   1   1-4.03306 6.03438   1
  -8   1   2 0.49069 6.29735   1
   8  -1  -2 13.1461 8.77269   1
  -8  -1   2 3.72033 6.35163   1
  -8   1   2 8.54131 6.14295   1
  -8  -1   2 11.7658 7.05163   1
   8   1  -2 11.5462 6.51813   1
  -8  -1   3 45.0935 8.15509   1
  -8   1   3 44.6621 8.57931   1
  -8  -1   3 48.4105 9.74641   1
  -8   1   3 34.7419 8.96556   1
  -8  -1   4 36.4953 7.87316   1
  -8  -1   4 26.4295 8.08077   1
  -8   1   4 36.4504 8.32861   1
  -8  -1   5-0.40235 6.98575   1
  -8  -1   5  2.5749 5.42595   1
  -8   1   5 5.88345 6.48168   1
  -8   1   5-3.66638 6.86592   1
  -8   1   6 46.2634 10.1189   1
  -8  -1   6 68.5451 12.7351   1
  -8  -1   6 51.8731 9.56341   1
  -8   1   6 60.6596 10.2734   1
  -8  -1   7 0.57508 5.69128   1
  -8  -1   7 2.41656 5.86434   1
  -8   1   7 17.2092 7.36094   1
  -8   1   7 16.8248 7.29709   1
  -8  -1   8 1.99834 5.89571   1
  -8   1   8-1.14303 7.16042   1
  -8   1   8 0.16206  5.9537   1
  -8  -1   8-1.43113 6.11629   1
  -8   1   9-0.82261 7.17191   1
  -8   1   9 1.50426 6.44595   1
  -8  -1   9 3.20058 6.04075   1
  -8  -1   9 2.78317 6.84326   1
  -8   1  10 45.5798 9.70068   1
  -8   1  10 14.0129 7.33421   1
  -8  -1  10 47.0267 9.12015   1
  -8  -1  10 16.9947 8.78743   1
  -8  -1  11 2.54443  6.5637   1
  -8   1  11 2.65838 6.72825   1
  -8   1  12 12.9032 6.71214   1
  -8  -1  12 0.59858 6.59374   1
  -8  -1  13  12.142 7.27252   1
  -8   1  13 4.93597 6.88638   1
  -8  -2   1-2.72515 5.95664   1
   8  -2  -1 14.6579 6.32571   1
  -8   2   1-0.44147 6.24351   1
  -8  -2   1 9.34703 6.55156   1
   8   2  -1-2.57312 5.29849   1
  -8   2   1 10.2096 6.71165   1
  -8  -2   2-1.46424 5.99552   1
  -8   2   2 5.99327 5.93132   1
  -8   2   2-5.65593 4.87872   1
   8   2  -2-7.67556 5.33734   1
  -8  -2   2-11.3903 5.26062   1
  -8  -2   3 8.79021 6.98034   1
  -8   2   3 9.75543 6.91893   1
  -8   2   3 12.4067 6.25116   1
  -8  -2   3  15.633 6.56574   1
  -8  -2   4-1.77977 6.40437   1
  -8   2   4-0.52719 5.61312   1
  -8  -2   4 3.14132 5.91823   1
  -8  -2   4 4.41019 6.48177   1
  -8  -2   5 21.9755 8.31133   1
  -8   2   5 21.9247 9.08016   1
  -8  -2   5 36.2931 9.02164   1
  -8   2   5 40.5037 9.05853   1
  -8  -2   5 34.3838 9.10741   1
  -8  -2   6 14.2451 7.98191   1
  -8   2   6 2.75336 6.23495   1
  -8  -2   6 0.00043 6.13423   1
  -8   2   6-0.15916 7.03547   1
  -8  -2   7 5.89339 6.26936   1
  -8  -2   7 13.9677 7.28191   1
  -8   2   7 8.19213 6.85755   1
  -8   2   7 15.6026 7.03252   1
  -8   2   8-1.37522 5.53808   1
  -8   2   8 7.71809 5.77435   1
  -8  -2   8 0.20397 5.56959   1
  -8  -2   8 2.78348  7.1163   1
  -8   2   9 20.6348 8.76459   1
  -8  -2   9 20.3409 7.49511   1
  -8   2   9 20.1192 7.78475   1
  -8  -2   9 9.33337 6.74367   1
  -8  -2  10 1.28503 6.37499   1
  -8   2  10 2.75247 6.13743   1
  -8  -2  10-2.16421 6.41659   1
  -8   2  10  4.3779 6.27302   1
  -8   2  11 35.1638 9.19972   1
  -8  -2  11 49.9553 9.55873   1
  -8  -2  12-1.88021 6.47196   1
  -8   2  12 1.92698 6.38332   1
  -8  -2  13  29.169 7.76373   1
  -8   2  13 23.4736 7.70734   1
  -8   3   1 47.2069 10.0687   1
  -8  -3   1 26.4393 8.80379   1
   8  -3  -1 45.6202 9.12119   1
  -8  -3   1 19.4539 7.53536   1
   8   3  -1 39.0385 8.04145   1
  -8  -3   2-0.06871 5.65941   1
  -8   3   2 7.27849 6.23909   1
  -8   3   2 3.91763 5.67432   1
   8   3  -2 14.8426 6.35761   1
  -8  -3   2 4.20479 5.99203   1
  -8  -3   3 20.6404 7.30264   1
  -8   3   3 18.2679 7.63999   1
  -8  -3   3 28.8714 7.77397   1
  -8  -3   4 4.69091 5.91768   1
  -8   3   4 7.13457  6.2942   1
  -8  -3   4 4.11464 6.20348   1
  -8  -3   4-1.50355 5.08307   1
  -8   3   5 0.08166 5.91601   1
  -8  -3   5 2.44887 6.57053   1
  -8   3   5-1.68563 6.67305   1
  -8  -3   5   9.238 7.03401   1
  -8  -3   5-6.64661 5.22813   1
  -8   3   6 1.69838 5.60164   1
  -8   3   6 0.16319   6.892   1
  -8  -3   6   4.364 6.51505   1
  -8  -3   6 1.46018 5.78685   1
  -8   3   7 125.194 13.7227   1
  -8  -3   7 121.861 13.3868   1
  -8   3   7  125.36 15.4961   1
  -8  -3   7 102.648 14.1167   1
  -8  -3   8 9.66222 6.75253   1
  -8   3   8 4.88893 6.60769   1
  -8  -3   8-6.54586 6.38224   1
  -8   3   8  11.477 6.36838   1
  -8   3   9-6.24165  6.7013   1
  -8  -3   9 7.69627 7.50613   1
  -8  -3   9-9.10489 5.48575   1
  -8   3   9 0.76719 6.35451   1
  -8   3  10-1.04437 6.07326   1
  -8  -3  10 2.62312 6.26481   1
  -8  -3  10  2.8667 6.66891   1
  -8   3  10-1.78847 6.09717   1
  -8   3  11-2.65393 6.83872   1
  -8  -3  11 3.12251 6.81444   1
  -8  -3  12 1.46608 6.34372   1
  -8   3  12 1.03136  6.8254   1
  -8   3  13  3.6833 6.10157   1
  -8  -3  13-0.16153 6.42529   1
  -8  -4   1-5.20263   5.945   1
   8   4  -1  9.6101  6.3915   1
   8  -4  -1 15.4243   6.944   1
  -8   4   1 8.04528 6.54458   1
  -8  -4   1 2.37528 5.78792   1
  -8   4   2 17.3957 6.73059   1
   8   4  -2 10.9424 6.79233   1
  -8  -4   2 19.0586 7.46796   1
  -8   4   2 4.09786 6.08283   1
  -8  -4   2 9.24965 6.34771   1
  -8  -4   3 55.8058  9.1776   1
  -8  -4   3 55.3512 10.0801   1
  -8   4   3 41.3119 9.14019   1
  -8  -4   4 52.4182  9.0666   1
  -8  -4   4 41.9956 9.91374   1
  -8   4   4 40.5674 8.90678   1
  -8  -4   4  69.776 10.6323   1
  -8   4   5-11.1798 5.64623   1
  -8  -4   5  6.6258 5.80707   1
  -8  -4   5-4.48619 6.03062   1
  -8  -4   5 4.85659 5.38394   1
  -8  -4   6 80.8656 12.3966   1
  -8   4   6  50.067 9.99755   1
  -8  -4   6 94.3049 12.1564   1
  -8   4   6 85.2388 11.7108   1
  -8   4   7-4.17818 5.54016   1
  -8   4   7-1.70924 6.28084   1
  -8  -4   7-4.87694 5.84121   1
  -8  -4   7 3.02252  6.2154   1
  -8  -4   8 10.4202 6.93399   1
  -8   4   8 13.0334 6.58498   1
  -8   4   8 17.4494 7.80546   1
  -8  -4   8 4.91108 6.71108   1
  -8  -4   9 15.7565 7.14271   1
  -8  -4   9-4.53241 7.23005   1
  -8   4   9 14.1709 7.31256   1
  -8   4   9 15.1216 7.90569   1
  -8   4  10 9.49322 6.79067   1
  -8  -4  10 4.75776 7.60718   1
  -8  -4  10 11.5727 6.95851   1
  -8   4  10 1.21687 7.13058   1
  -8  -4  11 10.0528 6.66391   1
  -8   4  11 3.44771 7.19144   1
  -8  -4  12 19.9756 7.85636   1
  -8   4  12 34.2745 8.97126   1
  -8  -4  13  34.326 8.90159   1
  -8   4  13 37.3286 8.52188   1
  -8  -5   1 73.2766 10.9149   1
   8   5  -1 80.6346 10.6297   1
  -8  -5   1 69.5682 10.1501   1
   8  -5  -1 80.7472 11.1657   1
  -8   5   1 75.0351  11.329   1
  -8  -5   2-0.35316 5.10168   1
  -8  -5   2-5.84623 6.04408   1
  -8   5   2 0.80609 6.27607   1
   8   5  -2-2.19786 5.53124   1
  -8  -5   3-3.89962 5.86827   1
  -8  -5   3 5.50602  6.2557   1
  -8  -5   3 1.20821 7.18917   1
  -8   5   3-1.26831 5.31748   1
  -8  -5   4 10.1411 6.22903   1
  -8  -5   4-2.10429 6.88688   1
  -8  -5   4 1.41917 6.22031   1
  -8   5   4 8.03643  6.3564   1
  -8  -5   5 2.03132 6.88137   1
  -8  -5   5-1.03035 5.87709   1
  -8  -5   5-0.29705 6.13038   1
  -8   5   5-0.04381 5.74472   1
  -8   5   6  1.4326 6.40262   1
  -8  -5   6 0.31483 6.43415   1
  -8  -5   6-1.52007 6.28955   1
  -8  -5   6 1.18858 6.45247   1
  -8   5   6-2.46123 6.14068   1
  -8   5   7 18.3094 9.17529   1
  -8  -5   7 5.20742 7.16588   1
  -8  -5   7 17.7023  7.2791   1
  -8   5   7 9.81829 7.18056   1
  -8  -5   8 3.97889 6.21099   1
  -8  -5   8 2.46232 7.05224   1
  -8   5   8-0.50538 6.12559   1
  -8   5   8  2.9136 6.98587   1
  -8  -5   9 0.04732 5.65838   1
  -8   5   9 2.44193 6.78449   1
  -8  -5   9-8.21929 6.39404   1
  -8   5   9 4.26512 6.78854   1
  -8  -5  10 0.71848 7.66977   1
  -8   5  10-3.45116 6.48445   1
  -8  -5  10 0.71516 5.96525   1
  -8   5  11 32.6075 8.51899   1
  -8  -5  11 37.0517 8.98351   1
  -8  -5  12-1.71678 6.59416   1
  -8   5  12 0.07913 6.37784   1
   8   6  -1 1.73651 5.48229   1
  -8  -6   1 3.26204 6.15492   1
  -8  -6   1 2.63338 6.62727   1
  -8   6   1 4.25271 7.06032   1
  -8   6   2 47.8717 10.1405   1
   8   6  -2 22.8123 7.27509   1
  -8  -6   2 35.8851 9.28524   1
  -8  -6   2  16.369 7.79903   1
  -8   6   3 4.89349 7.06635   1
  -8  -6   3  9.0162 6.76137   1
  -8  -6   3 5.68934 6.47506   1
  -8  -6   3 7.07352 6.83519   1
  -8  -6   4 41.7508  8.0982   1
  -8   6   4 32.1721 9.19618   1
  -8  -6   4 31.6155 9.06717   1
  -8  -6   4 28.9387 8.53189   1
  -8  -6   5 68.3678 11.0696   1
  -8  -6   5 94.0176   12.12   1
  -8   6   5   93.95 12.4047   1
  -8  -6   5 83.7377 10.9353   1
  -8  -6   6 10.5244 6.90528   1
  -8  -6   6 0.97245 6.37544   1
  -8   6   6 10.7676 6.44383   1
  -8  -6   6 14.9685 6.72178   1
  -8   6   6-2.31567 7.07612   1
  -8  -6   7  1.4775  6.0156   1
  -8   6   7 1.58167 6.61005   1
  -8   6   7-0.05191 5.85303   1
  -8  -6   7 0.98379 5.78745   1
  -8   6   8-2.62503 6.15021   1
  -8   6   8 4.20365 7.01852   1
  -8  -6   8  0.1214 5.85466   1
  -8  -6   8 11.3539 6.70224   1
  -8   6   9 33.2962  8.5801   1
  -8  -6   9 1.30227  6.5943   1
  -8   6   9 20.3977 8.81779   1
  -8  -6   9 28.1334 7.86381   1
  -8  -6  10 8.81082 6.71561   1
  -8   6  10 4.94054 6.88957   1
  -8  -6  10-4.23029 6.59986   1
  -8  -6  11 2.87424  6.7581   1
  -8   6  11-7.76967  6.3182   1
  -8   6  12 6.12662 6.66423   1
  -8  -6  12 15.4768 8.07601   1
  -8  -7   1 4.71544   6.304   1
  -8   7   1-2.07544 5.79087   1
   8   7  -1-0.88214 6.05067   1
  -8  -7   1 7.01836 6.82613   1
   8   7  -2-4.15418 6.45446   1
  -8   7   2 -6.7513 6.13004   1
  -8  -7   2 0.68438 5.63646   1
  -8  -7   2 1.13873 5.56279   1
  -8  -7   2 6.66611 7.07516   1
  -8  -7   3  21.618 7.40926   1
  -8   7   3 20.7443 7.50128   1
  -8  -7   3 12.5155 7.01047   1
  -8  -7   3 20.9917 7.81021   1
  -8  -7   4-7.10387 6.78425   1
  -8  -7   4-5.82503   6.222   1
  -8   7   4 5.43886 6.22592   1
  -8  -7   4 14.8464 6.75016   1
  -8  -7   5 11.7941 6.96325   1
  -8  -7   5-0.30565 6.05147   1
  -8   7   5 1.85507 6.68616   1
  -8  -7   5 13.0433 7.53028   1
  -8  -7   6 4.08079 5.92503   1
  -8   7   6 1.79244 6.28528   1
  -8  -7   6-7.60457 5.93882   1
  -8   7   6-3.34325 5.70299   1
  -8  -7   6-1.31009 6.08577   1
  -8   7   7-3.40678 6.90762   1
  -8  -7   7 3.53059  6.4522   1
  -8   7   7  4.2518 6.81759   1
  -8  -7   7 10.2069 11.9955   1
  -8  -7   7 10.2631 6.91291   1
  -8  -7   8 11.6277 5.93687   1
  -8   7   8-0.74368 5.94274   1
  -8  -7   8 2.38158 7.12645   1
  -8   7   8 3.69841 6.00217   1
  -8   7   9 51.7842 10.0685   1
  -8  -7   9 55.9743 10.1558   1
  -8   7   9 42.9661 11.1689   1
  -8  -7   9 42.1138 9.56228   1
  -8   7  10-2.49401 6.28176   1
  -8  -7  10 -0.0206 6.65071   1
  -8  -7  10 0.97679 8.73091   1
  -8  -7  11 66.4562 10.5753   1
  -8   7  11  63.642 10.6644   1
  -8  -7  12 2.11295 6.89746   1
  -8   7  12 1.31074 6.71986   1
  -8   8   1 21.5317 8.17354   1
  -8  -8   1 12.8726 7.86213   1
  -8  -8   1 22.6528  7.4859   1
   8   8  -1  6.1423 7.25515   1
  -8   8   2  219.63 16.4227   1
  -8  -8   2  200.84 15.4932   1
   8   8  -2 232.337 15.9214   1
  -8  -8   2 182.431  16.206   1
  -8  -8   2 221.223 16.9333   1
  -8  -8   3 106.566 11.8616   1
  -8  -8   3 97.9144 12.6283   1
  -8   8   3  83.208 12.6791   1
  -8  -8   3 117.752 15.0824   1
  -8   8   4-6.69229 5.81426   1
  -8  -8   4-1.27938 6.16054   1
  -8  -8   4-3.06164 6.41253   1
  -8  -8   4 4.66696  6.6509   1
  -8  -8   5 59.9982 11.2292   1
  -8  -8   5  57.239 10.1171   1
  -8   8   5 48.7269 10.5568   1
  -8  -8   5 62.0042 10.2983   1
  -8  -8   6 83.8628  12.854   1
  -8  -8   6 98.0622  12.752   1
  -8   8   6 107.932  13.367   1
  -8  -8   6 118.232 12.5085   1
  -8   8   6 62.3129 11.8876   1
  -8  -8   7 14.0079 7.57637   1
  -8  -8   7 8.74088 6.99056   1
  -8   8   7 17.7677 7.89999   1
  -8   8   7 1.53761 8.09671   1
  -8  -8   7 14.6522 7.19775   1
  -8  -8   8-1.49054 6.85669   1
  -8   8   8 11.7724 7.48096   1
  -8  -8   8-5.92473 6.47344   1
  -8   8   8 10.9079 8.28165   1
  -8  -8   9 1.87142 6.20179   1
  -8   8   9  15.873 7.11925   1
  -8  -8   9 6.75191 6.74771   1
  -8   8  10 6.56506 7.67474   1
  -8  -8  10 5.50878 6.85432   1
  -8   8  11 3.79553 6.82248   1
  -8  -8  11-2.35248 5.93474   1
  -8  -9   1-3.56304 6.81894   1
  -8  -9   1 5.25977 7.36034   1
  -8  -9   1 2.31988 6.51445   1
   8   9  -1 1.26952 5.85097   1
  -8   9   1-5.88216  6.5783   1
  -8  -9   2 3.22826 5.53954   1
  -8  -9   2-6.77765 5.82466   1
   8   9  -2 4.13272 5.78206   1
  -8   9   2 2.54086 6.84267   1
  -8  -9   2 4.12181 7.07055   1
  -8   9   3 12.3277 7.24951   1
  -8  -9   3 3.43577 6.54524   1
  -8  -9   3 5.31354 6.81527   1
  -8  -9   3 0.91583 5.86695   1
  -8  -9   4 1.78308 6.07872   1
  -8  -9   4-6.14801 5.91768   1
  -8  -9   4 2.38338 6.73478   1
  -8   9   4 20.3071 7.61226   1
  -8  -9   5  1.9988 6.63412   1
  -8  -9   5  2.1898 6.48766   1
  -8  -9   5-0.10462 7.06956   1
  -8   9   5 3.98321 6.81073   1
  -8   9   6 6.20204 7.28405   1
  -8   9   6 5.58023 6.56284   1
  -8  -9   6 4.11028 7.03207   1
  -8  -9   6 4.92563 6.93214   1
  -8  -9   6 3.24783 6.58744   1
  -8  -9   7 9.71327 7.81282   1
  -8  -9   7 5.88516 7.07754   1
  -8  -9   7 13.2027 7.35368   1
  -8   9   7 5.22777 8.22661   1
  -8   9   7 2.74824 6.82624   1
  -8  -9   8-4.35571 5.90111   1
  -8  -9   8 4.02868 6.14461   1
  -8   9   8-4.02786 6.60089   1
  -8   9   8 7.21593 8.22008   1
  -8  -9   9 8.22839 6.80039   1
  -8  -9   9-5.52378 6.91581   1
  -8   9   9-4.33071 6.45332   1
  -8   9  10 9.74595 7.49881   1
  -8  -9  10  10.461 7.27743   1
  -8  -9  11-2.90918 6.06481   1
  -8   9  11-0.25274 6.91567   1
  -8 -10   1 6.07764 7.15488   1
  -8  10   1 6.08598 7.88324   1
  -8 -10   1 6.62932 7.09284   1
  -8 -10   1 13.2393 7.50713   1
   8  10  -1 14.5615 7.62228   1
  -8  10   2 29.5414 8.98448   1
  -8 -10   2 3.10655 7.82653   1
  -8 -10   2 31.7981 7.91255   1
   8  10  -2 12.1718 8.15738   1
  -8 -10   2 10.4025 8.07962   1
  -8  10   3  9.9019 7.45104   1
  -8 -10   3-3.99705 6.78829   1
  -8 -10   3    5.40 6.17645   1
  -8 -10   3 4.15289 6.98884   1
  -8 -10   4  43.983 9.61064   1
  -8  10   4   55.40 10.9285   1
  -8 -10   4 39.3442 9.90598   1
  -8 -10   4 21.8546 8.46191   1
  -8 -10   5  91.494 12.1031   1
  -8 -10   5 65.6393 12.0891   1
  -8 -10   5 97.2757 13.2419   1
  -8  10   5 81.6488 12.6072   1
  -8 -10   6  75.373 12.0117   1
  -8  10   6 72.2631 10.9806   1
  -8 -10   6 90.9194  12.816   1
  -8 -10   6 66.9502 10.4706   1
  -8  10   6 60.2087 12.0493   1
  -8 -10   7 13.2504 7.80307   1
  -8  10   7   18.13 7.55475   1
  -8 -10   7 3.22074 7.15054   1
  -8 -10   7 10.1685 7.19846   1
  -8  10   7   6.547 8.62283   1
  -8 -10   8 56.5516 9.94829   1
  -8 -10   8 68.6438 15.0609   1
  -8  10   8 62.5598 11.3326   1
  -8  10   9 11.1423 7.55193   1
  -8 -10   9 24.9368 8.17605   1
  -8 -10   9 8.14336 8.00625   1
  -8  10  10  103.51 13.4164   1
  -8 -10  10 104.696 12.7528   1
  -8 -11   1-11.3189 6.66622   1
  -8 -11   1-2.16862 7.33957   1
  -8 -11   1-5.03875 6.61811   1
   8  11  -1 0.26201 6.93721   1
  -8  11   1 13.5239 8.51198   1
   8  11  -2  5.2424 7.00839   1
  -8 -11   2 2.85643 6.25979   1
  -8  11   2  0.8605 7.16448   1
  -8 -11   2 -0.6407 6.94904   1
  -8 -11   2-6.08249 6.08327   1
  -8 -11   3 4.87992 6.96605   1
  -8 -11   3 2.58089 7.43267   1
  -8 -11   3-6.12359 6.73623   1
  -8  11   3 18.6283  8.7078   1
  -8 -11   4 48.0222 10.2696   1
  -8  11   4 46.8709 10.6825   1
  -8 -11   4 41.2585 9.45632   1
  -8 -11   4 51.0416 10.6336   1
  -8 -11   5 16.1947 7.73321   1
  -8  11   5 30.0409 9.21288   1
  -8 -11   5 34.1047 8.67074   1
  -8 -11   5 22.0346 8.19128   1
  -8  11   6 25.6443 9.68502   1
  -8  11   6   24.27 8.77928   1
  -8 -11   6 25.8378  8.4358   1
  -8 -11   6 15.2451 7.07206   1
  -8 -11   6 6.11759 6.93178   1
  -8 -11   7 1.99853 7.32713   1
  -8  11   7 0.87354 10.4878   1
  -8  11   7 2.37579 6.70395   1
  -8 -11   7 15.6643 7.09076   1
  -8 -11   7 12.3993 7.45783   1
  -8 -11   8-0.78533  6.5624   1
  -8  11   8 7.58579 7.29948   1
  -8 -11   8 13.8917 7.47013   1
  -8 -11   8 0.38166 7.11372   1
  -8 -11   9 6.25993 6.74181   1
  -8 -11   9-2.48213 8.92776   1
  -8  11   9 2.87132  7.2542   1
  -8  11  10-8.93596 7.33201   1
  -8 -11  10 3.74015 6.91769   1
   8  12  -1 22.9703 7.31964   1
  -8 -12   1 13.1202 6.93134   1
  -8 -12   1-4.19878 6.19984   1
  -8  12   1 7.65621 7.82372   1
  -8  12   2 103.215 14.2537   1
   8  12  -2 123.547 13.5072   1
  -8 -12   2  107.46 13.8104   1
  -8  12   3 34.8384 10.4491   1
  -8 -12   3 39.8169  9.5502   1
  -8 -12   3 46.4807 9.86001   1
  -8  12   4 36.5501  10.035   1
  -8 -12   4 21.7003 8.18942   1
  -8 -12   4  18.303 8.21379   1
  -8 -12   4   28.60 9.00119   1
  -8 -12   5 8.93302  7.7103   1
  -8 -12   5 23.0643  8.7708   1
  -8 -12   5 31.0793 8.63959   1
  -8  12   5 16.8355 8.48255   1
  -8  12   6 43.1076 16.6116   1
  -8 -12   6 67.4128 11.2875   1
  -8 -12   6 59.7222 10.9116   1
  -8  12   6 69.7847 12.1427   1
  -8 -12   6 42.3115 10.4315   1
  -8 -12   7 1.47607 7.88813   1
  -8 -12   7 9.07062 7.63365   1
  -8 -12   7 6.87527 7.13384   1
  -8  12   7 15.3124 8.25124   1
  -8 -12   8 25.0782 8.25928   1
  -8 -12   8 6.44808 7.93758   1
  -8 -12   8 18.8432 8.21957   1
  -8  12   8 22.7261 8.10526   1
  -8 -12   9  20.198 8.63297   1
  -8  12   9 26.7171 8.71253   1
  -8 -13   1 7.49284 7.88588   1
  -8 -13   1 6.02715 7.43315   1
   8  13  -1 3.41519 5.56837   1
  -8  13   1-4.12878 6.89932   1
   8  13  -2 0.37726 6.43528   1
  -8 -13   2-5.50568 7.40167   1
  -8  13   2  0.5772   7.802   1
  -8 -13   2 1.32742 7.31241   1
  -8 -13   3 1.99857 7.72816   1
  -8 -13   3-5.92007 6.72303   1
  -8  13   3 3.97543 7.74822   1
  -8 -13   4 11.0473 7.88744   1
  -8 -13   4 9.03773 7.89374   1
  -8  13   4-4.19749 6.54326   1
  -8 -13   5 5.06544 6.12367   1
  -8 -13   5 23.4819 8.65892   1
  -8  13   5 4.16222 8.36257   1
  -8 -13   6-3.40439 6.97448   1
  -8  13   6-3.22413 7.03297   1
  -8 -13   6 5.19416  7.6335   1
  -8 -13   7 1.18862 7.11371   1
  -8 -13   7 5.51887  8.0446   1
  -8  13   7-3.71651 6.93308   1
  -8  13   8 2.83574 7.41366   1
  -8 -13   8-3.53478 6.69358   1
  -8 -13   8 1.38356 9.74971   1
  -8 -13   8 3.52438 8.01441   1
  -8 -14   1-0.03359 7.78789   1
   8  14  -1 15.5899 7.46036   1
  -8  14   1 3.73022 7.49554   1
  -8 -14   1 2.09734 6.85373   1
  -8 -14   2-2.65303  7.6143   1
  -8  14   2-3.14021 7.35064   1
  -8 -14   2-8.22708 7.02476   1
  -8 -14   3 20.1301 8.23352   1
  -8 -14   3 8.78596  8.4738   1
  -8  14   3 22.0599 9.13304   1
  -8  14   4 7.77723 7.38298   1
  -8 -14   4 9.55101 8.04663   1
  -8 -14   4 6.65742  6.7449   1
  -8 -14   5 16.8946 8.48577   1
  -8 -14   5 12.1545 8.08134   1
  -8  14   5  15.578 8.50888   1
  -8 -14   6 4.02336 7.56185   1
  -8 -14   6 14.2699 8.53112   1
  -8  14   6 16.0966 8.80648   1
  -8 -14   7 2.46451 7.34177   1
  -8  14   7 7.69954 8.19998   1
  -8 -14   7 2.24075 7.15731   1
  -8 -15   1  8.6861 8.23629   1
  -8  15   1 10.0082 7.90702   1
   8  15  -1-0.94876 7.57953   1
  -8  15   2 3.32477 7.41076   1
  -8 -15   2-4.30916 8.44096   1
  -8 -15   2-3.87133 7.70749   1
  -8 -15   3 22.4794 8.74832   1
  -8  15   3 41.7909 10.6922   1
  -8 -15   3 42.4512 10.6963   1
  -8 -15   4 12.1044 8.75844   1
  -8 -15   4 18.7822 8.67638   1
  -8  15   4 19.4813 9.67341   1
  -8 -15   5 12.9639 8.54144   1
  -8  15   5 18.1574 8.87448   1
  -8 -15   5 7.94946 7.00983   1
  -8  15   6 27.8087 9.09803   1
  -8 -15   6 19.0485 8.63592   1
  -8 -15   6 29.7145 9.77496   1
  -8 -16   2 9.11557 8.70531   1
  -8 -16   3 5.29135 6.77454   1
  -7   0   1   35.42 7.06697   1
  -7   0   1 26.5908 6.66417   1
   7   0  -1 32.5647 6.99506   1
  -7   0   2 -2.4592 4.72201   1
  -7   0   2 10.1971 5.48314   1
   7   0  -2-3.10711 3.85996   1
  -7   0   3 59.3621 8.94701   1
  -7   0   3 64.1031 8.48017   1
   7   0  -3 59.5422 8.66331   1
  -7   0   4-4.55324 3.99293   1
  -7   0   4 0.34653 4.46775   1
   7   0  -4 -1.2052 5.33158   1
  -7   0   5 20.6739  5.5495   1
  -7   0   5 12.5977 6.84437   1
  -7   0   5 6.03962 5.35242   1
  -7   0   6-1.94833 5.09704   1
  -7   0   6-0.52038 3.94558   1
  -7   0   6-1.01425 4.04431   1
  -7   0   7 14.6269 6.51929   1
  -7   0   7 20.3386 6.31074   1
  -7   0   8-0.37536 4.87952   1
  -7   0   8 4.33534 6.18502   1
  -7   0   9 81.5888  11.354   1
  -7   0   9 91.2563 10.8068   1
  -7   0  10 -3.0568 4.99952   1
  -7   0  10-8.04663 4.80229   1
  -7   0  11 9.16339 5.89341   1
  -7   0  11 1.58678 5.37431   1
  -7   0  12  4.5835 6.47705   1
  -7   0  12 0.29558 5.52335   1
  -7   0  13 25.0185 6.97069   1
  -7   0  13 20.6961   7.675   1
  -7   0  14-1.84619 7.20656   1
  -7   0  14-5.28466 4.87643   1
  -7   0  15 15.3666 5.96556   1
  -7   0  16 3.50126 5.73344   1
   7  -1  -1 3.09211 4.42733   1
   7   1  -1-0.32225 4.27363   1
  -7  -1   1 1.33048 4.84401   1
  -7  -1   1 11.6273  5.6163   1
  -7   1   1 0.69491 5.21307   1
  -7   1   2 26.9085 6.33269   1
   7  -1  -2  32.414 6.80934   1
  -7   1   2 36.8698 7.49661   1
   7   1  -2 36.8369 7.35578   1
  -7  -1   2 37.5785 7.92073   1
  -7  -1   2 30.9549 6.87802   1
  -7  -1   3 12.9727 6.05359   1
   7  -1  -3   14.89 5.97309   1
   7   1  -3 13.6908 6.05184   1
  -7   1   3 16.7763 5.91899   1
  -7   1   3 15.0057 5.77462   1
  -7  -1   3 19.2725 5.66762   1
  -7  -1   4 4.30859 4.54688   1
  -7   1   4 2.33148 5.06368   1
   7   1  -4 0.78548 4.95282   1
  -7  -1   4-0.29426 3.93772   1
  -7   1   4-3.12244 4.18656   1
  -7  -1   5 3.18945 4.85536   1
  -7  -1   5-4.53141 5.17157   1
  -7   1   5 2.20816 4.24154   1
  -7   1   5 0.86363 4.29368   1
  -7  -1   5 8.63408 4.59783   1
  -7  -1   6 56.3234 7.38761   1
  -7  -1   6 42.7923 8.98034   1
  -7   1   6 49.8638 8.40318   1
  -7  -1   6 43.3861 7.51748   1
  -7   1   6 33.0872 8.06589   1
  -7   1   7 3.17328 5.29696   1
  -7  -1   7 12.9912 5.90188   1
  -7   1   7 1.91897 4.93862   1
  -7  -1   7-1.61776 4.83957   1
  -7   1   8 5.70131 4.62964   1
  -7  -1   8 0.14413 5.14756   1
  -7   1   8-0.44957 4.70539   1
  -7  -1   8-4.32273 4.46723   1
  -7  -1   9 39.8947 8.60216   1
  -7   1   9 32.3198 8.55572   1
  -7   1   9 41.5297 8.11572   1
  -7  -1   9 52.9867 8.82241   1
  -7  -1  10 28.9822 7.83481   1
  -7  -1  10 69.4257 9.38001   1
  -7   1  10 57.6374  8.8379   1
  -7   1  10 31.6112 7.84981   1
  -7  -1  11 11.2022 6.85989   1
  -7   1  11 10.5264 6.46945   1
  -7   1  11 18.0484 6.63848   1
  -7  -1  11 21.0393 6.80063   1
  -7   1  12-0.67585 6.10089   1
  -7   1  12-1.45234 5.24976   1
  -7  -1  12 1.82424 5.46853   1
  -7  -1  12-1.93923 5.41509   1
  -7  -1  13 21.0266 6.64292   1
  -7   1  13 20.6975 6.56741   1
  -7   1  13 6.04008 6.43966   1
  -7  -1  13 14.1387 7.55299   1
  -7   1  14 2.05843 6.99571   1
  -7  -1  14 2.30384 5.32418   1
  -7  -1  14 -1.3306 5.92022   1
  -7   1  14 3.07637 5.47017   1
  -7   1  15 47.2043 7.81631   1
  -7  -1  15 44.1372 8.19574   1
  -7   1  16 8.66764 6.20015   1
  -7  -1  16 14.0556 6.07577   1
   7   2  -1-0.14952 4.30622   1
  -7   2   1-3.58609 4.38852   1
  -7  -2   1-0.89275 4.38882   1
  -7  -2   1-3.02155  4.7158   1
   7  -2  -1 1.45738 4.96942   1
  -7  -2   2 22.8958 6.10847   1
  -7   2   2 18.3484 6.31252   1
  -7  -2   2 18.8503 6.62195   1
   7  -2  -2 16.2436 5.20259   1
   7   2  -2 19.6038 6.06884   1
  -7   2   3 8.70146 5.42421   1
  -7  -2   3 7.27278 5.43647   1
  -7  -2   3 4.04691 4.90812   1
   7   2  -3 4.17953 4.67296   1
   7  -2  -3 1.83962 4.42424   1
  -7   2   3 7.80335 5.28506   1
  -7  -2   4 57.4104 7.85961   1
   7   2  -4 61.5003 8.88351   1
  -7   2   4 64.0522 9.34481   1
  -7   2   4  53.017 7.39808   1
  -7  -2   4 53.1013 8.53287   1
  -7   2   5 22.9404  6.6517   1
  -7  -2   5 16.4726  6.2456   1
  -7  -2   5 13.4782 4.94458   1
  -7  -2   5 14.2451 6.04792   1
  -7   2   5 14.7804 4.82517   1
  -7  -2   6-4.71167 4.63319   1
  -7   2   6-2.63449 4.31297   1
  -7  -2   6 -0.6226 4.22653   1
  -7  -2   6 2.80251 4.09829   1
  -7   2   6-4.39802  4.4734   1
  -7  -2   7 39.4487 9.50767   1
  -7   2   7 34.5392 8.62104   1
  -7  -2   7 18.8821 6.85329   1
  -7   2   7  33.281  7.1771   1
  -7  -2   7   34.31 7.51548   1
  -7   2   8 12.9699  6.1659   1
  -7   2   8 11.9849 5.68174   1
  -7  -2   8 3.32868 5.10187   1
  -7  -2   8 12.0023 6.19872   1
  -7  -2   9 16.3248 6.01166   1
  -7   2   9 17.8431 6.18345   1
  -7  -2   9 7.39296 6.43146   1
  -7   2   9 3.10629 5.41269   1
  -7  -2  10  50.349 8.52196   1
  -7  -2  10 39.9642 9.26883   1
  -7   2  10 51.4537 8.34887   1
  -7   2  10 43.3118 8.77269   1
  -7  -2  11-0.13512 5.05836   1
  -7   2  11 0.90386 6.28182   1
  -7   2  11 3.66299 5.55085   1
  -7  -2  11-1.36411 5.18624   1
  -7   2  12 -3.1971 5.96756   1
  -7  -2  12 3.28653 5.45101   1
  -7  -2  12 3.00247 6.26432   1
  -7   2  12 4.19069 5.74612   1
  -7  -2  13 4.35292 6.22952   1
  -7  -2  13  9.1441 5.56496   1
  -7   2  13 10.7505 6.95372   1
  -7   2  13 19.6165 6.59356   1
  -7   2  14 6.61659 7.63493   1
  -7  -2  14 1.29062 6.24012   1
  -7  -2  14 3.40816 5.60482   1
  -7   2  14 2.06572 5.51817   1
  -7   2  15-2.03683 5.09216   1
  -7  -2  15 1.42635 5.32254   1
  -7  -2  16 17.3548 6.49811   1
  -7   2  16 17.6632 5.97781   1
  -7  -3   1 4.37811 4.77853   1
   7  -3  -1-2.48751  4.9215   1
  -7   3   1 1.43834 4.85847   1
  -7  -3   1 1.35807 5.36603   1
   7   3  -1 -1.8564 4.83866   1
   7   3  -2 59.0684 8.72335   1
  -7  -3   2 76.1611 9.16484   1
  -7  -3   2 60.9301 9.50409   1
  -7   3   2 63.2132 9.67102   1
   7  -3  -2 65.6709 9.06678   1
   7  -3  -3 32.4466 6.85621   1
  -7  -3   3 21.8122 6.99229   1
  -7  -3   3 18.3586 5.93001   1
   7   3  -3 20.2926 6.00599   1
  -7   3   3 23.8521 6.90504   1
  -7   3   3 30.5726 6.50546   1
  -7  -3   4 10.6343 5.23558   1
  -7   3   4-5.85946 3.77954   1
   7   3  -4 8.60866 4.36814   1
  -7   3   4 2.67793 4.69612   1
  -7  -3   4   0.018 4.40995   1
  -7   3   5 16.7474 5.92132   1
  -7  -3   5 19.3623 5.81443   1
  -7  -3   5 13.7216 6.73172   1
  -7  -3   5 14.4977 6.38086   1
  -7   3   6-0.93105 4.24219   1
  -7  -3   6-3.12344 4.19303   1
  -7  -3   6-1.02597 4.20181   1
  -7   3   6-1.15059 4.57455   1
  -7  -3   6 4.10404 5.18383   1
  -7   3   7 12.5745 6.29125   1
  -7   3   7-3.43509 4.80927   1
  -7  -3   7 2.91262 5.09043   1
  -7  -3   7 0.26065 4.31856   1
  -7  -3   7-1.77254 4.33868   1
  -7   3   8 5.52929 5.14189   1
  -7   3   8 1.06831 4.73242   1
  -7  -3   8-3.34146 4.53904   1
  -7  -3   8-0.53619 4.75928   1
  -7   3   9  12.899 6.32709   1
  -7   3   9 5.77366 5.45063   1
  -7  -3   9 11.4538 5.25905   1
  -7  -3   9 15.0319 7.05311   1
  -7   3  10-6.51026 4.92758   1
  -7  -3  10-0.78533 4.72809   1
  -7   3  10 -5.3247 4.32301   1
  -7  -3  10-2.36349 5.12907   1
  -7   3  11  1.5344 5.75048   1
  -7  -3  11 6.48348 5.21945   1
  -7   3  11  6.5438 6.96907   1
  -7  -3  11-2.59838  4.9263   1
  -7  -3  12 2.63753 5.74411   1
  -7  -3  12-0.35266 4.76974   1
  -7   3  12-5.69763 4.89064   1
  -7   3  12-1.47345 6.14662   1
  -7  -3  13  9.4628 7.13599   1
  -7   3  13  -1.335 5.60822   1
  -7  -3  13 0.13518  5.4762   1
  -7   3  13 0.27288 5.67574   1
  -7  -3  14 1.49782 7.19674   1
  -7   3  14 3.51656 5.42476   1
  -7  -3  14 0.22947 5.47779   1
  -7   3  14-7.24173 6.73344   1
  -7   3  15-0.35116  5.3032   1
  -7  -3  15-3.48197  5.0525   1
  -7  -3  16 9.02803  5.8941   1
  -7   3  16  5.1367 5.60783   1
  -7  -4   1 67.0958 9.44157   1
  -7  -4   1 60.4164  8.9415   1
  -7   4   1 40.9213 8.53395   1
   7  -4  -1 70.5143 8.83647   1
   7   4  -1 66.1932 9.08609   1
   7   4  -2 17.5642 5.70858   1
  -7  -4   2 19.9954 7.17231   1
  -7  -4   2 15.7638 6.03836   1
  -7   4   2 16.1069 6.65213   1
   7  -4  -2 38.5953 7.50367   1
  -7  -4   3 36.4185 6.98634   1
  -7  -4   3 30.1562 7.64617   1
   7   4  -3 30.7244 6.93081   1
  -7   4   3 21.1419 6.21731   1
   7  -4  -3 44.2097 7.73921   1
  -7  -4   4-0.13358 4.57042   1
  -7  -4   4 8.02947 5.11247   1
  -7  -4   4  2.0325 5.57553   1
  -7   4   4 0.91831 5.11266   1
   7   4  -4 17.1283 5.31114   1
  -7   4   4 6.02135 4.60615   1
  -7  -4   5  21.554  5.8264   1
  -7  -4   5 23.7483 7.15171   1
  -7  -4   5 13.3878 7.07555   1
  -7   4   5 7.86848 5.06218   1
  -7   4   6 1.32169 4.76794   1
  -7  -4   6-2.19357  4.2556   1
  -7  -4   6 3.37595 5.27806   1
  -7   4   6-0.11124 5.00393   1
  -7  -4   6 7.91213 4.78357   1
  -7  -4   7 17.3404 6.23734   1
  -7  -4   7 6.07161 4.78038   1
  -7  -4   7 8.62714 5.78873   1
  -7   4   7-0.12992 4.40394   1
  -7   4   7 3.84836 5.37846   1
  -7   4   8 22.0912 7.12576   1
  -7  -4   8 12.7046 5.88784   1
  -7  -4   8  17.803 6.20267   1
  -7   4   8 11.5926 5.83678   1
  -7   4   9 11.3925 6.41223   1
  -7  -4   9  20.629 6.54217   1
  -7   4   9 22.0733 6.55998   1
  -7  -4   9  13.877 7.18527   1
  -7  -4  10 30.5528 6.90928   1
  -7   4  10 21.0677 6.70318   1
  -7   4  10  15.486 6.61003   1
  -7  -4  10 6.37484 5.96091   1
  -7   4  11 7.54184 5.68237   1
  -7   4  11 4.03276 6.27545   1
  -7  -4  11  1.6902 6.32528   1
  -7  -4  11 10.8536 5.71402   1
  -7   4  12 0.95593 5.00191   1
  -7  -4  12-4.94126 5.08445   1
  -7   4  12 -4.7913 6.37734   1
  -7  -4  12 2.55177 5.33114   1
  -7  -4  13  4.1606 7.24709   1
  -7  -4  13 4.59475 6.18444   1
  -7   4  13 10.9364 6.27989   1
  -7   4  13-3.67158 6.21981   1
  -7  -4  14 28.5295 9.41224   1
  -7   4  14 51.7974 8.34106   1
  -7   4  14 23.7678 7.95135   1
  -7  -4  15 11.0834 6.16362   1
  -7   4  15 14.5767 6.14472   1
  -7   4  16 8.98753  6.1493   1
  -7  -4  16 5.53069 6.11149   1
  -7  -5   1 18.1985 6.43364   1
  -7   5   1 23.9105 6.98366   1
   7  -5  -1 15.0595 5.29867   1
   7   5  -1 23.5482 5.80497   1
  -7  -5   1 7.19036 5.24712   1
   7  -5  -2 4.42652 5.32451   1
   7   5  -2 9.58421 5.55225   1
  -7  -5   2-3.52588 4.98356   1
  -7   5   2 4.53157 4.90101   1
  -7  -5   2 14.9614 6.63193   1
  -7  -5   3 35.2108 7.21928   1
   7   5  -3 34.3926 7.05566   1
  -7   5   3 35.6184 7.65917   1
   7  -5  -3 44.7652 7.47517   1
  -7  -5   3 38.3257 7.80782   1
  -7   5   4 5.00138 4.80205   1
   7   5  -4 8.38091 5.47112   1
  -7  -5   4 3.66298 5.06032   1
  -7  -5   4 2.66213 4.32719   1
  -7  -5   4 6.92749 5.65464   1
  -7  -5   5 36.5416 6.70057   1
  -7  -5   5 26.6574 6.91316   1
  -7   5   5 24.1023 6.96527   1
  -7  -5   5 21.1103 6.95172   1
  -7   5   6 0.12433 5.18782   1
  -7  -5   6 1.75705 5.74951   1
  -7  -5   6 1.90519 4.95364   1
  -7  -5   6 1.57922 4.31374   1
  -7   5   6-4.32791 4.90402   1
  -7  -5   7 4.61565 4.97022   1
  -7   5   7 6.26895 5.58964   1
  -7  -5   7 -1.0689 5.14629   1
  -7  -5   7-0.68301 4.78526   1
  -7   5   7-5.38743 4.66638   1
  -7  -5   8 0.42522 4.63814   1
  -7  -5   8-4.46974  4.1363   1
  -7  -5   8 5.06009 5.56775   1
  -7   5   8  0.2842 4.61449   1
  -7   5   8 1.80886 5.17095   1
  -7  -5   9 6.29945 5.85085   1
  -7  -5   9 16.4654 5.93997   1
  -7   5   9  27.703 7.03679   1
  -7   5   9 15.4378 6.84915   1
  -7  -5  10 96.2032 12.7401   1
  -7   5  10 77.7917 11.7591   1
  -7  -5  10 150.628 12.0787   1
  -7   5  10 140.846 12.2745   1
  -7  -5  11 52.3562 8.45298   1
  -7   5  11 59.0219 8.88698   1
  -7   5  11 15.8677 7.56264   1
  -7   5  12-3.64857 5.52909   1
  -7  -5  12-2.48961 5.29456   1
  -7   5  12 -7.3431  4.9234   1
  -7  -5  12 2.16553 5.63321   1
  -7  -5  13-0.49728 5.32272   1
  -7  -5  13 2.68367 6.80541   1
  -7   5  13 1.46812  6.2341   1
  -7   5  13 3.35329 5.89513   1
  -7   5  14 57.3266 8.73856   1
  -7  -5  14 46.5477 8.22348   1
  -7  -5  14 17.4656 10.6102   1
  -7   5  14 33.9368 11.3339   1
  -7   5  15 14.4235 6.13245   1
  -7  -5  15 11.5591 6.25176   1
  -7   5  16 12.4707 6.54881   1
  -7   6   1 52.4447 9.29034   1
   7  -6  -1 63.0398  9.2036   1
  -7  -6   1 40.3709  7.9873   1
  -7  -6   1 25.7551  6.6682   1
   7   6  -1 40.3101 7.24645   1
  -7  -6   2 1.34596 5.42446   1
   7  -6  -2  6.8544 5.64678   1
  -7   6   2-7.21238 4.32324   1
   7   6  -2 8.70953 5.54266   1
  -7  -6   2 1.00356 5.01294   1
  -7  -6   3-4.19368 5.02502   1
   7   6  -3-2.76415 4.57001   1
  -7  -6   3 3.60213 5.21838   1
  -7  -6   3 3.01966 4.97331   1
  -7   6   3  0.6519 5.21066   1
  -7  -6   4 32.0742 7.85988   1
  -7   6   4 26.7948 6.80235   1
  -7  -6   4 24.2243 6.57236   1
   7   6  -4 38.0798 7.67722   1
  -7  -6   4 41.4744 7.64941   1
  -7   6   5 55.0526 8.77833   1
  -7  -6   5 40.9496  9.2936   1
  -7  -6   5 62.9828 9.74235   1
  -7  -6   5 45.1801 7.40308   1
  -7   6   6 13.3815 7.12534   1
  -7  -6   6 14.6698 5.79834   1
  -7   6   6 14.8342 6.39903   1
  -7  -6   6  17.064 5.83106   1
  -7  -6   6 13.6943 6.52122   1
  -7   6   7  18.656 6.20411   1
  -7  -6   7 35.5376 6.80316   1
  -7  -6   7 13.4834 5.96556   1
  -7  -6   7 20.8927 7.23145   1
  -7   6   7 17.2995 7.54318   1
  -7  -6   8 1.87345 4.67181   1
  -7  -6   8 7.33925 5.60598   1
  -7   6   8 10.7575 6.71319   1
  -7  -6   8 6.92475 5.07553   1
  -7   6   8 2.95045 5.32525   1
  -7  -6   9 27.1716 8.09214   1
  -7   6   9 29.8251 8.01551   1
  -7   6   9 32.9617 7.58392   1
  -7  -6   9 40.8813 7.61628   1
  -7  -6  10 18.4093 7.24595   1
  -7   6  10 4.12976 6.04971   1
  -7   6  10 33.3828 7.75478   1
  -7  -6  10 24.8293 6.81966   1
  -7   6  11 10.9836 6.28684   1
  -7  -6  11   3.926 5.85418   1
  -7  -6  11 4.85032 5.90833   1
  -7   6  11 5.83509 6.03639   1
  -7   6  12  23.847 8.72973   1
  -7  -6  12 28.9965 7.98474   1
  -7  -6  12 34.2726 7.55953   1
  -7   6  12 36.5553  7.8477   1
  -7   6  13-1.15919 5.52134   1
  -7  -6  13 0.58388 5.36556   1
  -7   6  13-6.39131 6.89483   1
  -7  -6  13 7.79427 6.59786   1
  -7   6  14 19.3194 6.81041   1
  -7   6  14 14.9503 11.5528   1
  -7  -6  14 28.8209 7.26208   1
  -7  -6  15 0.77027 5.59512   1
  -7   6  15-1.55755 5.70579   1
  -7  -7   1 5.90415 5.13133   1
  -7  -7   1 10.4433  5.8563   1
   7  -7  -1 6.86471 5.69564   1
  -7   7   1 5.27347 5.97129   1
   7   7  -1 3.95624 5.15857   1
   7  -7  -2 23.5026 6.95699   1
  -7   7   2 19.9422 6.72212   1
  -7  -7   2 23.2015 6.46497   1
  -7  -7   2 27.4875 7.58624   1
   7   7  -2 35.8778 7.09211   1
   7   7  -3 6.21844 5.07474   1
  -7  -7   3 17.9369 6.33094   1
  -7  -7   3 18.2114 6.76256   1
  -7   7   3 7.64283 6.09332   1
  -7  -7   3  21.313 7.14885   1
  -7  -7   4 16.9285 5.93966   1
  -7   7   4 22.0688  6.6381   1
   7   7  -4 28.0703 6.49046   1
  -7  -7   4 12.9839 6.22574   1
  -7  -7   4 12.4106 5.97415   1
  -7  -7   5 109.755 12.5487   1
  -7  -7   5 97.8265 11.6001   1
  -7  -7   5 106.186 10.9957   1
  -7   7   5  108.87 12.2589   1
  -7  -7   6 165.501 11.9426   1
  -7  -7   6 159.143 13.7483   1
  -7   7   6 148.822 12.6988   1
  -7  -7   6 159.261 12.9522   1
  -7   7   6 127.088 14.9058   1
  -7  -7   7 30.7124 8.08269   1
  -7  -7   7 21.7062 6.71098   1
  -7   7   7 18.2983 5.97457   1
  -7  -7   7 19.1477 6.59222   1
  -7   7   7 6.82122 6.22446   1
  -7   7   8 0.68639 5.78908   1
  -7  -7   8 5.50422 5.09253   1
  -7  -7   8 0.09468  5.1769   1
  -7   7   8-1.01377  5.0262   1
  -7  -7   8-1.51967 5.68501   1
  -7  -7   9-3.88256 4.62685   1
  -7  -7   9 3.42162 7.18918   1
  -7  -7   9-0.14172 4.94733   1
  -7   7   9-2.75865 5.26714   1
  -7   7   9-0.35153 6.50496   1
  -7   7  10 27.6283 8.49564   1
  -7   7  10 41.5989 8.33534   1
  -7  -7  10 30.5037 8.00656   1
  -7  -7  10 34.7719 8.53492   1
  -7   7  11-1.05937 5.52798   1
  -7  -7  11 0.87571 5.19535   1
  -7   7  11 3.58823 6.86928   1
  -7  -7  11 5.65546 6.67652   1
  -7  -7  12 3.40711 5.44989   1
  -7   7  12-0.64934 6.75275   1
  -7  -7  12 0.59157 6.95068   1
  -7   7  12 8.40796 6.18589   1
  -7  -7  13 2.72005 6.98962   1
  -7  -7  13 12.5972 6.06879   1
  -7   7  13 3.83824 7.21426   1
  -7   7  13 6.36759 6.10751   1
  -7   7  14  2.6181 5.85481   1
  -7  -7  14 1.21536 5.86024   1
  -7   7  15 2.81761 5.76938   1
  -7  -7  15 15.5992 6.33052   1
  -7   8   1 3.42192 5.65681   1
   7   8  -1 3.41571 5.51418   1
  -7  -8   1  2.0122  4.6905   1
   7  -8  -1 0.79466 4.49981   1
  -7  -8   1 1.24464 5.45008   1
  -7  -8   2 1.17414 5.05003   1
   7   8  -2 0.90499 4.98661   1
   7  -8  -2  4.4508 5.03394   1
  -7   8   2  2.7808 5.77309   1
  -7  -8   2-4.40455 5.05915   1
  -7  -8   3 1.57403 5.37885   1
  -7   8   3-2.48871 4.45672   1
   7   8  -3 8.04876 4.97642   1
  -7  -8   3 1.12908 5.34804   1
  -7  -8   3 9.64033 6.12327   1
  -7  -8   4 77.3733 9.69517   1
  -7  -8   4 65.0231 9.29703   1
  -7   8   4 52.4517 8.81136   1
  -7  -8   4 73.3439 10.9704   1
   7   8  -4 66.7414 8.97223   1
  -7   8   5 36.9132   8.663   1
  -7  -8   5 34.0187 7.62979   1
  -7  -8   5 49.3972 8.79449   1
  -7  -8   5 44.5315 8.93177   1
  -7  -8   6 88.2312 11.6843   1
  -7  -8   6 105.497 11.1822   1
  -7   8   6 89.2789 12.7913   1
  -7  -8   6 80.3084 10.4451   1
  -7   8   6 81.8245 10.7138   1
  -7  -8   7 32.6686 7.73202   1
  -7  -8   7 24.3046 6.86417   1
  -7   8   7 21.9475 7.75483   1
  -7  -8   7  40.814 7.48211   1
  -7   8   7 29.8797 7.29656   1
  -7   8   8 -0.0072 4.96005   1
  -7   8   8 3.31117 5.00131   1
  -7  -8   8-10.9184 4.84423   1
  -7  -8   8 0.09806 5.50843   1
  -7  -8   8 2.70584 5.29636   1
  -7   8   9 2.12327 6.05738   1
  -7  -8   9 16.0728 7.04388   1
  -7   8   9 14.8876 6.66183   1
  -7  -8   9 22.5834 6.44873   1
  -7  -8   9 15.1113 6.76731   1
  -7   8  10 46.4787 9.98125   1
  -7   8  10 65.7363 9.80527   1
  -7  -8  10 25.4081  7.5102   1
  -7  -8  10 42.6474 8.06568   1
  -7   8  11 8.62867 6.22296   1
  -7  -8  11 11.2948 6.05934   1
  -7   8  11 2.55133 6.60661   1
  -7  -8  11 2.61525 5.52662   1
  -7   8  12  16.634 6.81664   1
  -7  -8  12 11.1294 5.97441   1
  -7   8  12-2.22074 6.44572   1
  -7  -8  12 1.38914 6.06454   1
  -7  -8  13 3.59755 7.01614   1
  -7  -8  13 5.80448 6.09224   1
  -7   8  13-9.36743 6.82629   1
  -7   8  13 1.79183 5.84598   1
  -7  -8  14 13.0882 6.32077   1
  -7   8  14 11.2918 6.23931   1
  -7  -8  15-1.42153 5.70282   1
  -7   8  15-6.77061 5.68075   1
   7  -9  -1  10.958 5.98404   1
   7   9  -1 16.0399  6.0718   1
  -7   9   1 18.9028 7.04425   1
  -7  -9   1 12.1074 5.94458   1
  -7  -9   1 17.3056 6.11776   1
  -7  -9   2 22.9188 7.20518   1
   7   9  -2 8.97837 5.44508   1
  -7  -9   2 12.8374 6.45091   1
   7  -9  -2 7.57494 7.36563   1
  -7   9   2 21.9548 7.32317   1
  -7  -9   2 15.8171 6.77444   1
  -7   9   3 14.4588 6.77979   1
  -7  -9   3 8.24737 6.67701   1
  -7  -9   3 14.2776 6.03459   1
   7   9  -3 12.1048 5.94287   1
  -7  -9   3 17.4157 6.58609   1
  -7  -9   4 29.5942 7.73076   1
  -7   9   4 40.5506 8.57336   1
  -7  -9   4 40.3978  7.6065   1
  -7  -9   4 60.4855  9.8958   1
   7   9  -4 46.4601 8.57043   1
  -7  -9   5 38.0236 7.92813   1
  -7  -9   5 47.8594 8.58583   1
  -7  -9   5 31.9752  7.8389   1
  -7   9   5 27.8198 7.63732   1
  -7   9   6 9.28557 6.48614   1
  -7   9   6  11.986 7.54885   1
  -7  -9   6 11.0705 6.29263   1
  -7  -9   6  13.444 6.23274   1
  -7  -9   6 4.73716  5.5694   1
  -7  -9   7 22.2729 7.59446   1
  -7   9   7 48.3111 8.88506   1
  -7  -9   7 40.1919 7.71817   1
  -7   9   7 23.8068 7.81986   1
  -7  -9   7  38.579 8.17204   1
  -7   9   8 2.33771 5.86466   1
  -7  -9   8  4.5242 5.45999   1
  -7   9   8 7.10295 5.62494   1
  -7  -9   8 12.3487 6.45649   1
  -7  -9   8 3.42508 4.92508   1
  -7  -9   9 17.9265 7.26755   1
  -7  -9   9 21.1877 6.42691   1
  -7  -9   9 14.6754 6.59357   1
  -7   9   9 12.4509 7.15792   1
  -7   9   9   6.911 5.82535   1
  -7  -9   9 10.4773 2.29127   1
  -7  -9  10 37.0578 9.37225   1
  -7   9  10 32.6066 8.96215   1
  -7   9  10  46.799 8.71351   1
  -7  -9  10  33.372 7.52114   1
  -7   9  11  39.347 8.05899   1
  -7  -9  11 15.3311 7.85087   1
  -7   9  11 18.6002  8.4919   1
  -7   9  12 45.3895 10.0852   1
  -7   9  12 87.8877 10.5036   1
  -7  -9  12 54.1071 10.2036   1
  -7  -9  12 84.4665 10.5132   1
  -7   9  13 18.8797 7.00583   1
  -7  -9  13 7.07046 7.59584   1
  -7  -9  13 8.05273 6.15605   1
  -7   9  13-2.02256 7.17076   1
  -7  -9  14 108.451 11.8345   1
  -7   9  14 95.9619 11.0201   1
  -7   9  15 17.3349  6.6656   1
   7 -10  -1 15.8538  6.8043   1
   7  10  -1 13.2014 5.22178   1
  -7 -10   1 13.0157 6.82306   1
  -7  10   1 18.2989 6.50007   1
  -7 -10   1 13.2477 6.42083   1
  -7 -10   1 15.0422 6.22692   1
  -7 -10   2 28.5521 7.79168   1
  -7 -10   2 19.9263 7.22788   1
   7  10  -2 15.4234 6.72386   1
  -7 -10   2 20.2809 6.83792   1
  -7  10   2 26.6619 7.65823   1
  -7 -10   3 11.5121 6.50618   1
  -7 -10   3 0.26051 5.91141   1
   7  10  -3 1.41202 5.03946   1
  -7 -10   3 2.03184 5.96972   1
  -7  10   3 5.03252 5.48346   1
  -7 -10   4 21.3923 7.25887   1
   7  10  -4 21.4261  6.4308   1
  -7  10   4 22.0373 6.83927   1
  -7 -10   4 26.6622 7.41935   1
  -7 -10   4 45.8168  8.6817   1
  -7 -10   5 144.482 13.3095   1
  -7 -10   5 127.906 13.9071   1
  -7  10   5 144.769 12.9959   1
  -7 -10   5 139.074 13.1522   1
  -7  10   6 0.28848 5.77711   1
  -7 -10   6 1.73096 5.71412   1
  -7 -10   6 13.8868 5.65162   1
  -7  10   6 4.17279  6.0915   1
  -7 -10   6 2.65072 5.41622   1
  -7  10   7 52.7343 9.79823   1
  -7 -10   7 24.1944 7.73841   1
  -7  10   7 38.1856 9.31007   1
  -7 -10   7 55.6109 8.85267   1
  -7 -10   7 40.7711 8.01992   1
  -7 -10   8-0.77423 5.05926   1
  -7  10   8 2.52769 6.17409   1
  -7 -10   8-3.47551 5.48131   1
  -7  10   8-1.50635 6.13006   1
  -7 -10   8   0.435 5.76443   1
  -7 -10   9 138.623 12.6586   1
  -7  10   9 147.269 13.0466   1
  -7  10   9 98.8963 13.6731   1
  -7 -10   9 151.003 12.7443   1
  -7 -10   9 138.862 13.7021   1
  -7 -10  10 16.9808 8.79275   1
  -7  10  10 2.64951 6.73965   1
  -7 -10  10-0.65555 6.26513   1
  -7 -10  10 7.29548 5.95773   1
  -7  10  10 12.6138 6.03075   1
  -7  10  11 2.00499 6.03044   1
  -7 -10  11 1.22305 5.61545   1
  -7  10  11-4.72958 6.83855   1
  -7 -10  11-11.9735 5.96911   1
  -7 -10  12 13.0982 6.69931   1
  -7 -10  12  12.011 7.45778   1
  -7  10  12 9.90387 7.96386   1
  -7  10  12 10.5885 6.57176   1
  -7  10  13 50.9111 8.54824   1
  -7 -10  13 15.3831  7.9335   1
  -7 -10  13 41.0128 7.90803   1
  -7  10  13 12.5269 8.90971   1
  -7  10  14 2.72676  5.5923   1
  -7 -10  14-6.78231 5.39718   1
  -7  11   1 3.50566 5.32733   1
   7  11  -1-3.12461  5.1606   1
  -7 -11   1 -9.0199 4.98888   1
   7 -11  -1 1.73223 6.14802   1
  -7 -11   1-5.19835 4.88246   1
  -7 -11   1 5.41273 6.11241   1
  -7 -11   2-4.18398 5.53884   1
  -7  11   2 11.0046 5.88836   1
   7  11  -2 1.22401  4.8886   1
  -7 -11   2 14.9263 6.53343   1
  -7 -11   2-2.01416 5.63214   1
  -7  11   3 7.28024 6.09005   1
   7  11  -3 8.32733 5.13772   1
  -7 -11   3-2.00663 5.68959   1
  -7 -11   3-0.40874  5.6603   1
  -7 -11   3-3.33796 5.03276   1
  -7  11   4  12.615 6.73936   1
  -7 -11   4 27.0175 7.22812   1
  -7 -11   4 14.7583 6.52032   1
   7  11  -4 13.9967 5.77106   1
  -7 -11   4   10.13 6.53257   1
  -7 -11   5 70.1225 10.5859   1
  -7  11   5 65.5252 10.0228   1
  -7 -11   5 80.5309 10.5341   1
  -7 -11   5 69.9211 9.99228   1
  -7  11   6 16.6558 7.65567   1
  -7 -11   6 40.1419 8.32321   1
  -7  11   6 17.8925 6.89728   1
  -7 -11   6 35.5367 7.86344   1
  -7 -11   6 19.5657 7.47584   1
  -7 -11   7-6.77779 5.33609   1
  -7  11   7 4.96201 6.84155   1
  -7 -11   7 4.34904 5.38629   1
  -7 -11   7 3.67683 5.86868   1
  -7  11   7 5.01685 5.96701   1
  -7  11   8 2.03775  6.1554   1
  -7  11   8 7.32239 6.62322   1
  -7 -11   8 5.58181 5.73797   1
  -7 -11   8 2.23164 5.84376   1
  -7 -11   8  5.2938 5.75158   1
  -7 -11   8 5.22929 3.16192   1
  -7 -11   9 9.90147 6.25913   1
  -7 -11   9 11.6806 6.47452   1
  -7 -11   9 22.1595 7.32364   1
  -7  11   9 11.3689 7.65127   1
  -7 -11   9 11.0825 2.85095   1
  -7  11   9  28.153 8.03148   1
  -7 -11  10 24.2633 7.74366   1
  -7  11  10 41.8714 9.44343   1
  -7  11  10 63.5001 10.0152   1
  -7 -11  10 61.8428 9.70361   1
  -7 -11  10 68.9379 9.76722   1
  -7 -11  11-2.48561 5.33644   1
  -7 -11  11-1.90032 6.76374   1
  -7  11  11 0.05974 5.74587   1
  -7  11  11 5.22397 6.34207   1
  -7 -11  12 1.19278 6.75292   1
  -7  11  12-1.92631 6.05343   1
  -7 -11  12-3.57839 5.32329   1
  -7  11  12-3.36617 6.21392   1
  -7 -11  13 3.41546 12.0294   1
  -7 -11  13 6.20396   6.257   1
  -7  11  13-1.41133 5.86943   1
  -7  11  13 6.16614 9.49232   1
  -7 -11  14   0.535  6.0324   1
  -7  11  14 -1.2424 6.20392   1
  -7 -12   1 8.08217 6.35755   1
   7  12  -1  24.544 6.93356   1
  -7 -12   1 10.8199 6.48436   1
  -7  12   1  9.5542  6.4345   1
  -7 -12   1 10.6937 6.19374   1
  -7 -12   2 -1.8575 5.15326   1
   7  12  -2  4.4183 5.22203   1
  -7 -12   2 2.14147 5.97533   1
  -7  12   2-0.37146 5.32296   1
  -7 -12   2 5.85153 5.52188   1
  -7 -12   3 7.56475 7.41166   1
  -7 -12   3 12.9622    6.39   1
  -7  12   3-0.46548 6.20232   1
   7  12  -3 20.5031 6.35299   1
  -7 -12   3 8.09484 6.83151   1
  -7 -12   4 18.9797 6.86112   1
  -7 -12   4 21.4161 7.53666   1
  -7 -12   4 18.3419 7.35126   1
   7  12  -4 29.1362 9.41678   1
  -7  12   4 23.8891 7.78173   1
  -7 -12   5 27.7473 7.34677   1
  -7 -12   5 24.6731 7.56812   1
  -7 -12   5 27.3522 8.12715   1
  -7  12   5 29.6024 7.76593   1
  -7  12   6 25.1285 7.42394   1
  -7  12   6 17.2222 8.45474   1
  -7 -12   6 1.59576 5.18322   1
  -7 -12   6 18.6704 6.60641   1
  -7 -12   6 21.3763 7.54066   1
  -7  12   7 155.446  14.094   1
  -7 -12   7 136.898 13.8467   1
  -7 -12   7 158.356 13.1691   1
  -7 -12   7 122.169 13.9354   1
  -7  12   7  139.86 16.1919   1
  -7  12   8 88.6024 12.4128   1
  -7 -12   8 86.8881 10.7077   1
  -7  12   8   95.50 11.6977   1
  -7 -12   8 72.3378 10.9205   1
  -7 -12   8 130.328   12.63   1
  -7  12   9  31.634 8.35447   1
  -7 -12   9 22.7777 6.73468   1
  -7 -12   9 21.5837 7.73519   1
  -7 -12   9 41.5598 8.78474   1
  -7 -12   9 22.3892 3.59263   1
  -7  12   9 14.5487 7.53991   1
  -7  12  10 12.5146 7.30427   1
  -7 -12  10 18.7495 6.95947   1
  -7  12  10 6.04567  7.5269   1
  -7 -12  10 10.2526  6.6046   1
  -7 -12  10 1.80653 6.32971   1
  -7  12  11 41.6479 10.4911   1
  -7  12  11 58.8838  9.9571   1
  -7 -12  11 53.8985 9.06034   1
  -7 -12  11  39.556 9.23004   1
  -7 -12  12-2.17646 5.84432   1
  -7 -12  12 6.46941 7.38273   1
  -7  12  12 2.94656 5.87878   1
  -7  12  12-4.00781 7.42267   1
  -7 -12  13 46.9108 9.02458   1
  -7  12  13 29.6763 8.15469   1
  -7  13   1 17.9422 7.37025   1
   7  13  -1 26.6101 6.76431   1
  -7 -13   1 16.7169 7.25104   1
  -7 -13   1 19.2264 7.08714   1
   7  13  -2  23.264 7.21339   1
  -7 -13   2 19.6189  6.8488   1
  -7 -13   2 15.4493 6.67399   1
  -7  13   2 16.7377 7.66523   1
  -7 -13   2 14.8621 6.70499   1
  -7 -13   3 2.63163 5.55707   1
  -7 -13   3-0.53999 4.99044   1
  -7  13   3-7.58004 5.09414   1
  -7 -13   3-8.18168 4.99905   1
   7  13  -3 4.48992 5.39438   1
  -7 -13   4 5.23396 6.17883   1
  -7  13   4-6.17521 5.63242   1
  -7 -13   4 1.36299 5.65225   1
  -7 -13   4-5.29157 5.38456   1
  -7  13   5-4.06767 5.46843   1
  -7 -13   5-6.99703 4.89807   1
  -7 -13   5 14.2935 6.58717   1
  -7 -13   5 6.78065 5.74272   1
  -7 -13   6 3.38975 6.24093   1
  -7  13   6  4.1595 6.10254   1
  -7 -13   6 -2.1347 4.94684   1
  -7 -13   6  1.2251 5.73317   1
  -7  13   6-4.61914 6.18009   1
  -7 -13   7-0.90294 6.09854   1
  -7  13   7  0.9497 7.22013   1
  -7  13   7 0.85827   5.818   1
  -7 -13   7 1.09658 5.32744   1
  -7 -13   7 0.56035 6.04576   1
  -7  13   8 3.58968 6.32308   1
  -7 -13   8-1.74138 5.62571   1
  -7 -13   8-1.38391 3.22219   1
  -7  13   8 2.94467 6.99423   1
  -7 -13   8  2.7288 6.13463   1
  -7 -13   8-6.45864 5.50237   1
  -7 -13   9 17.2613 7.91627   1
  -7  13   9 45.1243 9.31636   1
  -7 -13   9  38.895 4.39581   1
  -7 -13   9 38.3535 8.63009   1
  -7 -13   9 49.5992 9.44407   1
  -7  13   9 36.2291 9.13773   1
  -7  13  10 1.37522 6.89833   1
  -7 -13  10 2.89651  7.2016   1
  -7 -13  10 4.92962 5.40478   1
  -7  13  10 2.55908 6.59543   1
  -7 -13  11 15.5251 6.98743   1
  -7  13  11  0.4376 7.24142   1
  -7 -13  11  0.6882 6.93863   1
  -7  13  11 6.16574 6.35879   1
  -7  13  12 3.14894 6.48984   1
  -7 -13  12 7.01254 6.54017   1
  -7 -13  12 9.26485 7.27497   1
  -7  13  12  1.3834 7.68221   1
  -7  13  13 15.9366 7.40052   1
  -7 -13  13 16.5267  7.2585   1
  -7 -14   1 10.8444 6.89377   1
  -7 -14   1-1.13103 6.60578   1
  -7  14   1-2.78576 6.37307   1
   7  14  -1 2.60102 5.34269   1
  -7 -14   2 0.19635 6.50312   1
  -7 -14   2 6.17637 5.83142   1
   7  14  -2 8.61661 5.84762   1
  -7  14   2-6.02679 5.80413   1
  -7 -14   3 7.50887 6.64032   1
  -7 -14   3 2.80835 6.18992   1
   7  14  -3  0.7019 5.69013   1
  -7  14   3-2.83076 6.03634   1
  -7 -14   4 0.13618 5.53877   1
  -7 -14   4-2.32995 6.18723   1
  -7  14   4-0.70112 5.94399   1
  -7  14   5-5.55481 5.78813   1
  -7 -14   5-4.60115 5.72507   1
  -7 -14   5 6.50442  6.5027   1
  -7 -14   5 0.80031 7.44814   1
  -7 -14   6 -8.5822 5.57148   1
  -7  14   6 0.77104 6.04662   1
  -7 -14   6 9.19126 6.55256   1
  -7  14   6-8.82374 5.58885   1
  -7 -14   6 1.79304 6.36498   1
  -7 -14   7 14.0257 7.24226   1
  -7  14   7 6.27578 7.25243   1
  -7 -14   7 1.94072 5.99104   1
  -7 -14   7 19.0634  7.0613   1
  -7  14   7 1.24385 6.16956   1
  -7 -14   8  0.3838 3.60882   1
  -7 -14   8 2.00423 6.38586   1
  -7  14   8 13.7855 6.63271   1
  -7 -14   8 2.21923 5.38083   1
  -7  14   8 13.2843 7.88092   1
  -7 -14   8   3.087 6.76247   1
  -7 -14   9 0.19073 6.48725   1
  -7 -14   9-0.43437 5.34925   1
  -7 -14   9 5.80673 6.62447   1
  -7 -14   9 2.43021 3.02393   1
  -7  14   9 -4.9162 6.23595   1
  -7  14   9  3.6287 7.72216   1
  -7  14  10 18.8371 8.20689   1
  -7 -14  10 12.4325  6.7739   1
  -7 -14  10 31.9438 8.69842   1
  -7  14  10 25.5194 8.15112   1
  -7 -14  11 6.17894 7.08542   1
  -7  14  11-4.52384 6.60428   1
  -7 -14  11-1.47394 5.94461   1
  -7  14  11 -6.3723 7.10451   1
  -7  14  12 28.3571 8.45514   1
  -7 -14  12 15.4776 8.14386   1
  -7 -14  12  13.128 6.86552   1
  -7  14  12  5.5628 11.9982   1
  -7 -15   1 0.91877 7.04822   1
   7  15  -1-6.06969 5.23054   1
  -7  15   1-5.67753 6.25906   1
  -7 -15   1   5.763 6.85699   1
  -7  15   2 4.42674 7.14748   1
  -7 -15   2 7.02726 7.06174   1
   7  15  -2 4.33498  6.5172   1
  -7 -15   2 2.53682 6.06312   1
  -7 -15   3 44.8496 9.94449   1
   7  15  -3 40.8019 8.94978   1
  -7  15   3 30.5817 8.95708   1
  -7 -15   3 51.0955 9.79183   1
  -7  15   4  25.596 8.24881   1
  -7 -15   4 22.8167 7.55073   1
  -7 -15   4 28.3692 8.44692   1
  -7 -15   5 3.67566 6.81813   1
  -7 -15   5-5.69673 4.92637   1
  -7  15   5-1.66397 5.49064   1
  -7  15   6 -2.3925 6.54492   1
  -7 -15   6 7.20863 6.80546   1
  -7 -15   6 6.43632  6.0808   1
  -7  15   6 5.41941 6.78833   1
  -7  15   7 19.1888 9.32989   1
  -7  15   7 19.1099 8.18961   1
  -7 -15   7 15.0779 6.57854   1
  -7 -15   7 33.7239  8.6217   1
  -7  15   8 5.83857 7.23938   1
  -7  15   8 13.2264 7.23403   1
  -7 -15   8  13.995 7.41244   1
  -7 -15   8 8.36516 6.49371   1
  -7 -15   9 17.3464 7.29113   1
  -7 -15   9 8.14011 3.71038   1
  -7  15   9 16.8767 7.66503   1
  -7 -15   9 6.71786 7.03349   1
  -7  15   9 12.1023 8.45705   1
  -7  15  10 43.2313 9.99341   1
  -7  15  10 38.6441 10.0107   1
  -7 -15  10 45.3066 9.19539   1
  -7 -15  11 52.6849 16.1518   1
  -7 -15  11 17.7162 7.20345   1
  -7  15  11 7.30936 7.56657   1
  -7  15  11-1.26968 7.36431   1
  -7 -16   1 25.0911 8.02118   1
   7  16  -1 22.2303 7.66195   1
  -7  16   1 21.9795 7.94327   1
   7  16  -1 25.8487 7.93869   1
  -7 -16   1 18.4263 7.62556   1
   7  16  -2 58.7656 10.3249   1
  -7  16   2 57.6637 10.8773   1
  -7 -16   2 38.6142 9.33705   1
   7  16  -2 40.2089   9.573   1
  -7 -16   2 67.8101  10.832   1
   7  16  -3 3.47078 6.63488   1
  -7 -16   3 1.00332 5.78311   1
   7  16  -3-2.91618 5.42643   1
  -7  16   3 4.58566 6.93155   1
  -7 -16   3-6.61638   4.849   1
  -7 -16   4 6.69777 6.15734   1
  -7  16   4-0.32285 6.55941   1
   7  16  -4-1.40654 5.68045   1
  -7 -16   4-5.69245  5.9039   1
  -7  16   5  0.5068  6.4373   1
  -7 -16   5-4.87687  7.1083   1
  -7 -16   5 3.01828 6.67477   1
  -7  16   6 14.4014 8.49303   1
  -7 -16   6-0.89427 6.32419   1
  -7  16   6 7.67603 6.75704   1
  -7 -16   6 11.2213  6.7178   1
   7  16  -7 2.55425 6.08604   1
  -7  16   7-4.55181 7.58344   1
  -7 -16   7  0.4685 6.21484   1
  -7 -16   7-8.42265 6.42343   1
  -7  16   7 6.05168  6.8276   1
  -7 -16   8 18.5238 7.91337   1
  -7  16   8  18.342  8.3881   1
  -7  16   8 23.0197 8.31926   1
  -7 -16   8 13.3964  7.6345   1
   7  16  -8 16.0315 7.89757   1
  -7 -16   9 0.22535 6.63864   1
  -7 -16   9-2.84417 6.06527   1
  -7  16   9-5.79908 7.20354   1
  -7  16   9 3.18532 7.02463   1
  -7  16  10  0.7578  7.3865   1
  -7  16  10 7.76686 7.22031   1
  -7 -16  10 3.99983 6.33561   1
  -7  16  11 17.2495 7.99142   1
  -7  16  11 0.90371 10.6913   1
  -7 -16  11  3.4348 6.76724   1
  -7 -17   1  0.9127 7.23092   1
  -7  17   1-4.01486 6.08672   1
   7  17  -1-5.52534 6.12986   1
  -7 -17   1 5.15206 6.85879   1
   7  17  -1-4.14958   5.357   1
  -7  17   2 -1.8091 6.85653   1
   7  17  -2 0.11079 5.88066   1
   7  17  -2-2.00123 6.27648   1
  -7 -17   2-2.97749 6.23176   1
  -7 -17   2-6.96546 6.52378   1
   7  17  -3 15.3185 8.05271   1
  -7 -17   3  18.992 8.51884   1
   7  17  -3 34.8292 8.04872   1
  -7 -17   3 29.8783 8.74942   1
  -7  17   3  25.359 8.90977   1
  -7 -17   4  34.969 9.39652   1
   7  17  -4 9.43816 6.54818   1
  -7 -17   4 15.2664 8.19384   1
  -7  17   4 25.4013 8.93287   1
   7  17  -5 0.00455 6.48686   1
  -7  17   5-2.08084 6.61865   1
  -7 -17   5 -4.0125 6.91592   1
  -7 -17   5 4.30714 5.87622   1
  -7 -17   6 8.46566 7.16263   1
  -7  17   6-1.04157 6.83417   1
  -7 -17   6 6.48797 6.56052   1
  -7  17   6-4.07553  7.7888   1
   7  17  -6 4.16084 7.16643   1
   7  17  -7 3.92967 6.77959   1
  -7  17   7 4.50967 8.50081   1
  -7  17   7 13.3716 7.42092   1
  -7 -17   7 6.83872 7.36816   1
  -7 -17   7 7.60221 7.58481   1
  -7  17   8 2.13584 6.87962   1
  -7  17   8-5.27349 7.60698   1
   7  17  -8 4.26545 6.72764   1
  -7 -17   8  2.3488 6.23028   1
  -7 -17   8 9.41151 6.36171   1
  -7  17   9-4.99648  7.7836   1
  -7  17   9-10.0897 6.80215   1
  -7 -17   9 0.41909 6.34226   1
  -7 -17  10 28.9293 8.80206   1
  -7  17  10 37.6502 9.49287   1
   7  18  -1 46.5097 9.46082   1
  -7  18   1  59.059 11.8129   1
  -7 -18   1 41.0811 9.63054   1
  -7 -18   1 37.8256 8.70478   1
   7  18  -1 38.6696 9.01586   1
  -7  18   2 7.37135 8.12225   1
   7  18  -2-1.29901 5.36532   1
  -7 -18   2 7.14561 7.22101   1
  -7 -18   2 9.08095 7.50938   1
   7  18  -2 0.24356 6.14087   1
  -7 -18   3 19.5737 7.40164   1
  -7  18   3 18.5131 8.45187   1
   7  18  -3 8.13884 6.75193   1
   7  18  -3 17.1397 9.53963   1
  -7 -18   3 19.1041 8.14721   1
   7  18  -4 33.7802 8.60878   1
  -7 -18   4 22.2329 8.82368   1
  -7 -18   4 23.7547 8.07199   1
  -7  18   4 26.4779 9.69734   1
  -7 -18   5  27.744 8.82336   1
  -7 -18   5 18.7317 8.21453   1
  -7  18   5 15.3093 8.83618   1
  -7  18   5 21.3579 9.07038   1
   7  18  -5 17.1633 7.80519   1
  -7  18   6 3.72923 8.72816   1
  -7 -18   6  16.842 7.14084   1
  -7 -18   6 4.26939 6.67974   1
  -7  18   6  13.967 8.53226   1
   7  18  -6 9.52049 6.97401   1
   7  18  -7 97.6808 12.5194   1
  -7  18   7 77.2912  14.332   1
  -7 -18   7 113.136 13.8126   1
  -7  18   7 80.4857 12.4107   1
  -7 -18   7 105.026 12.8562   1
  -7  18   8 45.3329 10.1763   1
   7  18  -8 57.4279 10.2839   1
  -7 -18   8 58.9214 10.7987   1
  -7 -18   8 52.0118 10.0038   1
  -7  18   9 9.69784 8.25309   1
  -7 -18   9 18.3477 7.84703   1
  -7 -19   1 10.3507 8.14229   1
  -7  19   1 1.97036 7.46152   1
   7  19  -1-4.31226 6.96317   1
   7  19  -1-7.63165 5.94562   1
   7  19  -2 40.2409 10.2806   1
  -7 -19   2 29.9141 9.11044   1
  -7 -19   2 27.3109 8.82958   1
  -7  19   2 29.9135 9.51614   1
   7  19  -2 54.4815 10.6217   1
  -7 -19   3  2.1647 7.38648   1
  -7 -19   3 0.75631 6.93485   1
   7  19  -3 1.15577 6.31172   1
  -7  19   3 3.94883  7.6159   1
   7  19  -4 1.54885 7.13499   1
  -7 -19   4  2.4978 7.66437   1
  -7 -19   4 2.54391 6.61035   1
  -7  19   4-1.60586 6.69603   1
  -7  19   5 34.7865 10.0893   1
  -7 -19   5 72.7715 12.2632   1
  -7 -19   5 69.5664 11.3656   1
   7  19  -5 68.8853 11.2881   1
  -7  19   6 5.15273 8.11891   1
   7  19  -6 -4.1322 6.79891   1
  -7 -19   6  11.521 8.38522   1
  -7 -19   6 22.8112 8.48138   1
   7  19  -7-0.47805 7.09291   1
  -7 -19   7 4.53953 7.67827   1
  -7 -19   7-5.81965 6.33507   1
  -7  19   7-0.76663 7.46764   1
   7  20  -1  31.961 8.30221   1
   7  20  -1 37.4472 9.98826   1
  -7  20   1 37.7073 10.6866   1
  -7 -20   1 30.6119 8.86989   1
   7  20  -2 0.59773 7.54749   1
   7  20  -2 -9.5297 6.78131   1
  -7 -20   2-5.03342 7.54055   1
  -7 -20   2 4.66316 7.30833   1
  -7  20   2 7.10202 7.81463   1
  -7 -20   3 17.2985 8.96689   1
  -7 -20   3 41.7413 10.1799   1
   7  20  -3 36.1001 10.1307   1
  -7  20   3 45.6328  10.648   1
  -7  20   4 44.0509 10.6379   1
   7  20  -4 17.4689 9.11118   1
  -7 -20   4 44.1439 10.7038   1
  -7 -20   4 43.5043 10.2177   1
  -7 -20   5 0.00055 5.86613   1
  -7 -20   5 2.64692 7.96823   1
  -7  20   5-0.47748 7.60475   1
   7  20  -5-9.60793 7.00848   1
  -7 -20   6-4.43794 7.38421   1
  -6   0   1 0.41999 3.74845   1
   6   0  -1-5.03782 3.64212   1
  -6   0   2 116.396 10.1619   1
   6   0  -2 128.794 9.89517   1
  -6   0   3 2.38433 4.46183   1
   6   0  -3 5.55326 4.00658   1
  -6   0   3-5.43739 3.41631   1
  -6   0   4 -3.6433  3.8235   1
   6   0  -4 2.33576 3.76916   1
  -6   0   4-0.88297  3.4217   1
  -6   0   5 1.22065  3.8538   1
  -6   0   5 0.36647  3.2108   1
   6   0  -5   2.676 3.34205   1
  -6   0   6 30.0426 6.17155   1
  -6   0   6 33.3288 7.32715   1
  -6   0   6 37.3262 5.46907   1
  -6   0   7-1.75476 3.37233   1
  -6   0   7  0.3336 2.90095   1
  -6   0   7 1.91419 4.13004   1
  -6   0   8 168.856 11.4158   1
  -6   0   8 149.621 12.9034   1
  -6   0   9 6.96296 4.76279   1
  -6   0   9 6.65826 4.57427   1
  -6   0  10 37.1223 6.72263   1
  -6   0  10 22.7096 6.30281   1
  -6   0  11-3.42279 3.88767   1
  -6   0  11 1.48693 4.29931   1
  -6   0  12 3.52399 6.81999   1
  -6   0  12 12.5693 5.01775   1
  -6   0  12 7.07696 4.82481   1
  -6   0  13-0.07623 5.91913   1
  -6   0  13-0.69186 4.40411   1
  -6   0  13 0.79085 4.44688   1
  -6   0  14 1.66076  5.8625   1
  -6   0  14 12.1137 5.08522   1
  -6   0  14-1.96464  6.4792   1
  -6   0  15 0.63187 4.59303   1
  -6   0  15 1.51638 6.61115   1
  -6   0  15 2.89062 5.59263   1
  -6   0  16 240.632 13.1437   1
  -6   0  17-2.65713 4.37549   1
  -6   0  17-0.07803 7.31125   1
  -6   0  18-7.29278 7.51207   1
  -6   0  18  0.6117 4.35848   1
  -6   1   1 111.255 9.63666   1
  -6  -1   1 128.866 10.3766   1
   6   1  -1 125.506 9.23666   1
   6  -1  -1 112.319 9.28914   1
  -6  -1   2 24.8425 5.66538   1
  -6  -1   2 19.8473 5.48301   1
   6   1  -2  19.546 5.47924   1
   6  -1  -2 20.3418 4.96925   1
  -6   1   2 17.2909 5.05391   1
  -6   1   3 108.982 9.28069   1
  -6  -1   3 96.0116 8.28931   1
  -6   1   3 105.797 8.33694   1
   6  -1  -3  103.83 9.10636   1
  -6  -1   3  102.57 10.3285   1
   6   1  -3 98.0771 8.41519   1
  -6   1   4 100.564 8.66477   1
  -6  -1   4 73.4725 8.53404   1
   6   1  -4 95.6715 8.05685   1
  -6  -1   4 100.595 7.72642   1
  -6   1   4 90.8823  9.5493   1
   6  -1  -4 105.112 8.63721   1
  -6  -1   5 102.232 10.2264   1
   6  -1  -5 120.566 9.36796   1
   6   1  -5 105.595  9.3114   1
  -6   1   5 130.866 8.27325   1
  -6   1   5 106.624 9.24217   1
  -6  -1   5 126.051 8.59045   1
  -6  -1   5 119.112 10.0847   1
  -6   1   6 2.31098 4.37339   1
  -6   1   6-0.09489 2.97539   1
  -6  -1   6 2.57055 3.64628   1
  -6   1   6  0.6044  3.8233   1
  -6  -1   6 2.14928  3.2759   1
  -6  -1   6-8.47719 3.94579   1
  -6   1   7  17.099 3.78992   1
  -6  -1   7 14.8337 4.19676   1
  -6  -1   7 12.8754 5.28155   1
  -6   1   7  5.3134 4.69031   1
  -6  -1   7 9.47667 4.62645   1
  -6   1   7  6.7591 4.19988   1
  -6  -1   8 15.0435 4.18985   1
  -6   1   8 5.26676  4.4279   1
  -6  -1   8 11.8962 5.25951   1
  -6  -1   8 4.85645 4.36428   1
  -6   1   8 15.6689 5.86323   1
  -6  -1   9 0.99042  4.1991   1
  -6   1   9-2.04143 3.56651   1
  -6   1   9-2.43962  3.5515   1
  -6  -1   9 1.91312 3.99475   1
  -6  -1  10 11.1454 5.02127   1
  -6   1  10 7.43307 5.26489   1
  -6  -1  10 3.46859  4.8321   1
  -6   1  10-0.57979 3.92296   1
  -6  -1  11 2.36786  4.9624   1
  -6   1  11-0.45137 4.79685   1
  -6   1  11-3.96685 4.31443   1
  -6  -1  11 8.79207 4.72091   1
  -6   1  11-1.62555 7.16756   1
  -6   1  12-3.60799    4.11   1
  -6  -1  12 2.95177 4.95419   1
  -6  -1  12 -0.0222 4.28689   1
  -6   1  12-4.07875 5.81512   1
  -6   1  12-1.15313 4.33561   1
  -6   1  13 2.13329 6.17271   1
  -6  -1  13 -0.5944 4.16752   1
  -6  -1  13 2.14976 5.27476   1
  -6  -1  13 1.36079  7.4893   1
  -6   1  13 3.40546 4.56538   1
  -6   1  13 4.38077  5.8667   1
  -6  -1  14 3.16291  5.6129   1
  -6  -1  14 6.57238 4.74653   1
  -6   1  14 1.63959 6.09459   1
  -6   1  14 5.09472 4.52369   1
  -6   1  14 4.61604 6.67624   1
  -6  -1  14  13.023 7.24837   1
  -6  -1  15 5.21621 6.59455   1
  -6   1  15-2.99572 6.50387   1
  -6  -1  15-1.55649 5.59227   1
  -6   1  15 6.15111 5.90705   1
  -6  -1  15 4.42728 4.91023   1
  -6   1  15   3.055 4.35499   1
  -6  -1  16 12.9453 6.71601   1
  -6   1  16-4.04348 7.11922   1
  -6   1  16  2.6379 4.81868   1
  -6  -1  16 12.1304 5.17904   1
  -6   1  16  4.5464 6.99223   1
  -6  -1  16 0.66331 6.99614   1
  -6   1  17-3.09681 4.25689   1
  -6  -1  17-4.97115 7.48585   1
  -6  -1  17 0.95667 4.54301   1
  -6   1  17 0.42154 7.58664   1
  -6   1  18 27.8597 11.5582   1
  -6  -1  18 14.6129 8.11301   1
  -6   1  18 13.0156 8.07171   1
  -6   1  18 23.9792  5.4177   1
  -6  -1  18 23.2018 5.77046   1
  -6  -2   1 6.47861 4.43782   1
  -6   2   1 7.28561 4.90603   1
  -6  -2   1-0.87564 3.41814   1
   6  -2  -1 7.18768 3.65324   1
   6   2  -1 2.01668 4.09975   1
   6  -2  -2 23.2926  5.2404   1
  -6  -2   2 32.5109 6.24468   1
  -6  -2   2 18.4473 5.24257   1
   6   2  -2 21.1844 5.36004   1
  -6   2   2 38.9964  7.2304   1
  -6   2   3 22.0416 6.11317   1
   6  -2  -3 34.2955 5.89622   1
  -6  -2   3 29.9068 6.23642   1
  -6  -2   3 21.6538 5.43375   1
   6   2  -3 30.2229 5.94382   1
  -6   2   4 18.3894 5.62396   1
  -6   2   4 30.6859 5.39859   1
  -6  -2   4 14.2286 4.76133   1
  -6  -2   4 18.5875 4.88757   1
   6  -2  -4 23.6742 5.19391   1
   6   2  -4 24.4072 5.73395   1
  -6   2   5 2.71621 3.41514   1
  -6   2   5-0.65691 3.89967   1
  -6  -2   5 7.01059 4.63186   1
   6   2  -5  7.3913 4.07927   1
   6  -2  -5 7.55587 4.13373   1
  -6  -2   5   2.223 3.61514   1
  -6  -2   5 3.86178 3.80321   1
  -6   2   6 57.4408 7.76196   1
  -6   2   6 65.8303 9.63117   1
  -6  -2   6 69.6617  8.2692   1
  -6  -2   6 73.9449 10.3111   1
  -6  -2   6 81.8609 7.05247   1
  -6   2   6 77.1602 6.91997   1
  -6  -2   7 6.82788  3.7463   1
  -6   2   7 2.49876 3.70464   1
  -6  -2   7 9.56202  5.3332   1
  -6   2   7 8.96042 5.12572   1
  -6  -2   7 10.1703  4.4857   1
  -6  -2   8 3.43928  3.2571   1
  -6   2   8 1.02159 3.91072   1
  -6  -2   8  -3.726 3.72361   1
  -6   2   8-0.68336  4.4467   1
  -6  -2   8-0.13542   4.002   1
  -6   2   9 14.7703 6.19497   1
  -6  -2   9 1.59983 4.13346   1
  -6  -2   9 8.43872 4.45376   1
  -6   2   9 10.6987 4.78582   1
  -6   2  10 6.72035  4.8081   1
  -6  -2  10 7.34263 5.13274   1
  -6  -2  10 17.7204 5.18845   1
  -6   2  10 10.9405 5.59026   1
  -6  -2  11 15.7189 5.85854   1
  -6   2  11 15.7957 7.45029   1
  -6   2  11 17.6574 5.62744   1
  -6  -2  11 24.5853 5.87725   1
  -6   2  11 14.3751 6.08392   1
  -6  -2  12 78.7848 10.9631   1
  -6   2  12 129.123 12.7416   1
  -6   2  12 131.929 10.1452   1
  -6  -2  12 109.112 9.87464   1
  -6  -2  13  10.798 4.87183   1
  -6   2  13 9.49913 6.47026   1
  -6   2  13 10.1939 5.49308   1
  -6   2  13  3.7275 6.56231   1
  -6  -2  13 1.80259 4.74737   1
  -6   2  14-0.24889 6.09461   1
  -6   2  14-5.90286 4.11692   1
  -6  -2  14-0.54941 5.85119   1
  -6  -2  14-1.62567   4.407   1
  -6   2  14 1.99367 6.48924   1
  -6   2  15-2.85297  4.0126   1
  -6  -2  15 2.62432 8.82246   1
  -6   2  15-3.41429 5.10115   1
  -6   2  15 4.84649 6.62591   1
  -6  -2  15 -3.0607 4.34194   1
  -6  -2  15-0.87853 6.32249   1
  -6   2  16 3.37626 4.75687   1
  -6   2  16 0.09317 6.89957   1
  -6  -2  16-2.81458 7.41662   1
  -6  -2  16 6.08698 5.48526   1
  -6  -2  16 2.84053 4.89684   1
  -6   2  16-4.45711  6.7772   1
  -6  -2  17-1.19943 7.47121   1
  -6  -2  17-5.19985 4.14504   1
  -6   2  17-2.71987 7.08228   1
  -6   2  17-0.94475 4.30096   1
  -6   2  17-2.33092 7.31331   1
  -6   2  18-8.70072 7.42313   1
  -6   2  18 0.58318 5.52057   1
  -6  -2  18 3.74335 4.53165   1
  -6   2  18-5.27726 4.36879   1
  -6  -2  18-5.69791 7.48225   1
  -6   3   1 1.39745 4.09591   1
  -6   3   1 1.76051 3.27356   1
  -6  -3   1-2.86777 4.23867   1
  -6  -3   1 2.77122 3.86424   1
   6   3  -1 2.09395 3.90638   1
   6  -3  -1 5.99797 3.90661   1
  -6  -3   2 87.4901 9.44879   1
  -6  -3   2 81.2868 8.51493   1
   6  -3  -2 92.4469 9.30883   1
  -6   3   2 86.2924  9.3245   1
   6   3  -2   97.10 9.65226   1
  -6   3   3 47.3491   7.301   1
   6  -3  -3  55.943 6.90835   1
  -6  -3   3 49.2506 7.05872   1
   6   3  -3 49.6845 6.91367   1
  -6  -3   3 40.6007 6.37504   1
  -6   3   4 3.79582 3.59112   1
  -6   3   4 4.25252 4.50113   1
   6   3  -4 2.65245 3.31876   1
  -6  -3   4 0.77557 4.14664   1
  -6  -3   4 4.80773 3.96012   1
   6  -3  -4 2.72849 3.94496   1
  -6  -3   5 141.606 11.5562   1
   6   3  -5  162.14 10.6521   1
  -6   3   5 148.217 8.82467   1
   6  -3  -5 145.134  10.197   1
  -6  -3   5 141.367 10.4755   1
  -6   3   5 116.067  10.262   1
  -6  -3   5 137.658 9.28735   1
  -6  -3   6 1.25484 4.37407   1
  -6   3   6 3.51175  3.0678   1
  -6  -3   6 1.93154 3.51005   1
  -6   3   6-0.10302   4.056   1
  -6  -3   6-3.95575 3.78826   1
  -6   3   6-1.39442 4.67391   1
  -6  -3   7 106.079 10.4317   1
  -6  -3   7 112.011 8.32483   1
  -6   3   7 93.4482 11.7905   1
  -6   3   7  107.41 10.4907   1
  -6  -3   7 111.804 12.3645   1
  -6  -3   8 37.4754 5.67409   1
  -6   3   8 28.7109 7.20456   1
  -6  -3   8 34.1346 6.30753   1
  -6   3   8 18.0813 5.04787   1
  -6  -3   8  27.996 6.85621   1
  -6  -3   9 27.9954 6.08928   1
  -6  -3   9 29.2522 5.71356   1
  -6   3   9 17.7619 6.25393   1
  -6  -3   9 16.2463 5.88866   1
  -6   3   9 29.4595 6.27273   1
  -6  -3  10 20.0959   6.318   1
  -6   3  10 33.7252 6.34762   1
  -6   3  10 19.7724 6.30795   1
  -6  -3  10 39.1338 6.82388   1
  -6  -3  11  20.598  6.7013   1
  -6   3  11 14.5256 6.62706   1
  -6   3  11 8.27039 5.95053   1
  -6  -3  11  22.467 5.76346   1
  -6   3  11 15.3961 5.82222   1
  -6  -3  12 2.99313  4.5404   1
  -6   3  12-2.92868 4.16091   1
  -6  -3  12   3.961 4.23648   1
  -6   3  12-0.03041 4.17294   1
  -6   3  12 1.18038 5.91159   1
  -6   3  13 51.0878 9.06263   1
  -6  -3  13 80.0686 9.05322   1
  -6  -3  13 60.7781 10.2788   1
  -6   3  13 82.9395 9.06786   1
  -6  -3  14-0.68261  4.1585   1
  -6  -3  14 2.44251 4.89386   1
  -6   3  14 3.17084 6.75044   1
  -6   3  14-1.37252 5.86224   1
  -6   3  14-7.83558 3.85688   1
  -6  -3  15 5.73411 5.88681   1
  -6   3  15 7.84838 4.95044   1
  -6   3  15  6.2363 6.82753   1
  -6   3  15  1.7222 6.75136   1
  -6  -3  15-2.83746 4.49214   1
  -6   3  16 17.5832 8.41885   1
  -6   3  16   10.37  7.0953   1
  -6   3  16 13.2198 7.68977   1
  -6   3  16 38.3093 6.41172   1
  -6  -3  16 33.6877 6.59283   1
  -6  -3  16 15.9488 6.24327   1
  -6   3  17-8.03502 5.23771   1
  -6  -3  17 0.50716 4.52198   1
  -6   3  17-1.96282 4.44549   1
  -6   3  17 2.36408 7.48526   1
  -6   3  18 5.16348 8.36615   1
  -6   3  18-3.55528 4.27504   1
  -6  -3  18 5.96058 4.86182   1
  -6   3  18 7.48471 5.93591   1
  -6   4   1  330.30 17.0194   1
   6  -4  -1 312.968 15.8052   1
   6   4  -1 311.768 15.9827   1
  -6  -4   1  308.94 16.2721   1
  -6  -4   1 354.092 15.7361   1
  -6   4   1 319.435 13.5657   1
  -6  -4   2 93.2451 10.0546   1
  -6   4   2 91.2327 9.70576   1
   6  -4  -2 88.1194 9.28088   1
   6   4  -2 98.7732 8.60641   1
  -6  -4   2   99.13 8.79309   1
   6  -4  -3  118.50 9.28727   1
   6   4  -3  122.47  9.5865   1
  -6  -4   3 132.575 9.48338   1
  -6   4   3 135.661 10.4484   1
  -6  -4   3 124.304 10.0573   1
   6  -4  -4 154.487 10.6013   1
  -6  -4   4 169.954 10.4299   1
  -6  -4   4 179.753 12.1586   1
  -6   4   4 168.754 11.8659   1
  -6  -4   4 135.772 11.5274   1
   6   4  -4 170.866 11.1736   1
  -6  -4   5 59.7129 7.07548   1
  -6  -4   5 60.4622 9.33307   1
  -6   4   5 58.4247 6.23141   1
  -6  -4   5 48.7765 7.69134   1
   6  -4  -5 39.3139 9.07393   1
   6   4  -5 41.0631 6.53856   1
  -6   4   5 54.5947 7.84085   1
  -6   4   6 74.9464 10.4559   1
  -6  -4   6 71.4122 9.77069   1
  -6  -4   6 74.3021 8.96018   1
  -6  -4   6 75.0939  7.7901   1
  -6   4   6 77.9738 8.65156   1
  -6   4   7 44.4404 8.63583   1
  -6   4   7 32.2107 6.22412   1
  -6  -4   7 35.4189 6.59651   1
  -6  -4   7 31.6709 5.70318   1
  -6  -4   7 28.0736  6.9366   1
  -6   4   8 78.1731 10.6602   1
  -6  -4   8 56.3348 7.56134   1
  -6  -4   8 59.4207 9.38906   1
  -6   4   8  74.929 9.03229   1
  -6  -4   8 66.7067 7.27325   1
  -6   4   9 2.21613 3.94776   1
  -6   4   9-1.25067 5.16929   1
  -6  -4   9-2.13135 3.55722   1
  -6  -4   9 0.90201 3.36311   1
  -6  -4   9-3.58745 3.66092   1
  -6   4  10 20.6616 6.18773   1
  -6  -4  10 23.9983 6.98068   1
  -6   4  10 16.9619  5.5739   1
  -6  -4  10  11.153 4.57613   1
  -6  -4  11-2.69924   3.589   1
  -6   4  11 4.51436 6.82673   1
  -6   4  11 3.09682 5.76701   1
  -6   4  11-2.63333 4.15577   1
  -6  -4  11 8.34707 4.94867   1
  -6   4  12   65.74 8.08654   1
  -6   4  12 49.0157 8.75787   1
  -6  -4  12 39.6735 8.31346   1
  -6  -4  12  79.348 8.85742   1
  -6  -4  13 0.41511 4.60984   1
  -6  -4  13  2.9671 5.11083   1
  -6   4  13 -1.2162 4.29985   1
  -6   4  13-2.72956  6.1465   1
  -6   4  13-1.01728  4.8799   1
  -6   4  14-2.20206 4.54086   1
  -6  -4  14 5.90258 4.69098   1
  -6   4  14 -1.0746 5.11651   1
  -6   4  14 0.05353 6.86012   1
  -6  -4  14 5.70901 6.15452   1
  -6  -4  15 9.34469 4.92526   1
  -6  -4  15 14.0821 7.13737   1
  -6   4  15-7.56903  6.6892   1
  -6   4  15 12.0413 7.08792   1
  -6   4  15 18.2009 5.47454   1
  -6   4  16 77.9285 12.4003   1
  -6  -4  16 112.284 9.53015   1
  -6   4  16 104.338  9.4332   1
  -6   4  17-2.72515  4.7639   1
  -6   4  17-10.2988 7.04049   1
  -6   4  17 1.98888 5.52356   1
  -6  -4  17 1.92689 4.63546   1
  -6   4  18 28.7774 7.65991   1
  -6   4  18-6.57092 7.40716   1
  -6   4  18  27.155 5.66907   1
  -6  -4  18 26.4685 5.99772   1
  -6  -5   1 13.2739 5.41693   1
  -6   5   1 25.2847 6.59631   1
   6   5  -1 13.1623 4.85036   1
  -6   5   1 22.8131 4.49124   1
   6  -5  -1 9.99716 5.06978   1
  -6  -5   1 14.9341 5.54486   1
  -6  -5   2 0.30123 3.70995   1
  -6  -5   2 1.12223 4.13973   1
   6   5  -2 7.03023 4.22251   1
  -6   5   2 0.61114 3.81479   1
   6  -5  -2 0.92484 3.78773   1
  -6  -5   3 29.7711 6.07887   1
  -6   5   3 30.3503 6.33281   1
   6  -5  -3 35.2767 6.41682   1
   6   5  -3 32.0164 5.83701   1
  -6  -5   3 31.3194 6.68745   1
   6  -5  -4 17.6255 4.97631   1
   6   5  -4  8.8115 4.35632   1
  -6  -5   4 14.8382 5.46995   1
  -6  -5   4 6.49372 5.38723   1
  -6   5   4 12.0352 5.44174   1
  -6  -5   4 12.5592 4.67852   1
  -6  -5   5 42.2333 7.21288   1
  -6   5   5 33.7909 6.74452   1
  -6   5   5 33.4405  5.0962   1
  -6  -5   5 32.5424 7.49037   1
  -6  -5   5 39.9748 6.01447   1
   6   5  -5 40.8244 6.56876   1
  -6   5   6   17.49 6.43726   1
  -6   5   6 11.1516  5.0277   1
  -6  -5   6 16.7573 4.94904   1
  -6  -5   6 19.7235 5.07702   1
  -6  -5   6 7.35901 4.79383   1
  -6  -5   7  1.6345 3.71618   1
  -6   5   7-1.41973 4.05589   1
  -6  -5   7 0.68805 4.70338   1
  -6  -5   7 1.65064 3.84988   1
  -6   5   7 2.71159 3.92864   1
  -6  -5   8 44.4326 8.05689   1
  -6  -5   8  77.295 7.79588   1
  -6   5   8 51.5045  7.6358   1
  -6   5   8  45.488 8.20278   1
  -6  -5   8 44.9339  7.1515   1
  -6   5   9  13.805 6.24664   1
  -6  -5   9 30.2081 6.12819   1
  -6  -5   9 14.1416 6.03613   1
  -6   5   9  25.631 6.16719   1
  -6  -5   9  32.408 5.40394   1
  -6  -5  10 19.2793 5.39008   1
  -6   5  10 15.4206 5.26638   1
  -6   5  10 14.5578 6.39233   1
  -6  -5  10 10.7931   5.209   1
  -6   5  11 18.5239 6.61058   1
  -6   5  11  13.072 7.73852   1
  -6  -5  11 13.8759 5.94473   1
  -6   5  11 31.6268 6.62761   1
  -6  -5  11 19.5767 5.74459   1
  -6  -5  12 22.4079  6.1471   1
  -6  -5  12 11.6511 5.89649   1
  -6   5  12 16.4407 6.80193   1
  -6   5  12 9.67225 6.60128   1
  -6   5  12 38.1641 6.78733   1
  -6  -5  13 4.64038 4.45528   1
  -6   5  13-3.95869 5.63145   1
  -6   5  13-6.42765 6.17195   1
  -6  -5  13  -0.274 5.15215   1
  -6   5  13  1.7463 4.56828   1
  -6   5  14 4.48819  6.9359   1
  -6  -5  14 11.9282 7.29924   1
  -6   5  14 25.3948 5.98026   1
  -6   5  14 20.4649 7.87078   1
  -6  -5  14 29.6692 6.15021   1
  -6  -5  15 5.98907 6.01931   1
  -6  -5  15 -3.0693 4.42557   1
  -6   5  15-4.37622 4.17534   1
  -6   5  15-16.5832 6.28953   1
  -6   5  15-10.3419 6.17957   1
  -6   5  16-18.5764 6.64674   1
  -6  -5  16 9.07033 4.92281   1
  -6  -5  16 6.00302 7.30101   1
  -6   5  16  8.5745 5.18737   1
  -6   5  16 8.15998 6.99382   1
  -6   5  16 7.86946 7.74802   1
  -6  -5  17  0.6316 4.56351   1
  -6   5  17-3.60318 7.26638   1
  -6   5  17-0.50725 5.38954   1
  -6   5  17 7.11153 4.77483   1
  -6  -5  18 3.71361 4.74462   1
  -6   5  18  1.3816 7.71028   1
  -6   5  18-7.56693 5.85094   1
  -6   5  18 8.85846 6.34056   1
  -6   6   1 157.875 11.4729   1
   6  -6  -1 153.944 10.9794   1
   6   6  -1  161.85 11.3972   1
  -6   6   1 167.499 9.38089   1
  -6  -6   1 164.108 10.6348   1
  -6  -6   1 161.612 11.6818   1
  -6   6   2 2.56325 4.37461   1
  -6  -6   2-0.14812 3.47323   1
  -6  -6   2 3.75885 4.25446   1
   6   6  -2  5.7249 3.60752   1
   6  -6  -2-4.15788 3.82888   1
  -6   6   2 2.60462 3.25692   1
  -6  -6   3 128.649 10.0193   1
   6  -6  -3 157.101 11.1357   1
   6   6  -3  146.30 10.5317   1
  -6   6   3  143.30 11.3462   1
  -6  -6   3 139.402 11.0559   1
  -6  -6   4 148.429  10.883   1
   6  -6  -4 136.577 10.5826   1
  -6  -6   4 161.671 12.3154   1
   6   6  -4 139.493 10.4211   1
  -6  -6   4 159.759 10.4366   1
  -6   6   4 137.843 11.3309   1
   6   6  -5 35.8042  6.6969   1
  -6  -6   5 41.8401 7.05178   1
  -6  -6   5 51.6075 7.01483   1
  -6   6   5 30.8612 6.83128   1
  -6  -6   5 37.3853 7.26403   1
  -6  -6   6-3.24062 3.59588   1
  -6   6   6 1.53525 4.07983   1
  -6  -6   6 0.63718 4.16463   1
  -6  -6   6 4.50576 4.48369   1
  -6   6   6 0.64518 4.34956   1
  -6   6   7 6.19896 4.63024   1
  -6   6   7  0.0961  4.6315   1
  -6  -6   7-2.75154 4.36075   1
  -6  -6   7 3.59849 4.05484   1
  -6  -6   7 0.71181 4.01605   1
  -6   6   8  1.7838 3.90881   1
  -6   6   8  4.7251  4.2893   1
  -6  -6   8 4.51457 4.28207   1
  -6  -6   8 0.63933 3.70481   1
  -6  -6   8 2.30342 4.42678   1
  -6  -6   9 16.2794 5.28639   1
  -6   6   9 22.1414 6.45738   1
  -6  -6   9 30.7447 5.50066   1
  -6  -6   9 17.2988 6.03391   1
  -6   6   9 25.6587 5.90731   1
  -6  -6  10-1.40903 3.93292   1
  -6   6  10 2.84356 4.90679   1
  -6  -6  10 2.08865 3.78068   1
  -6   6  10 1.24813 4.47258   1
  -6  -6  10 2.68868 4.56357   1
  -6  -6  11 14.0585 5.47385   1
  -6   6  11 3.99464 9.31414   1
  -6  -6  11 14.5979 6.44694   1
  -6   6  11 33.0885 6.53044   1
  -6   6  11 18.5544 7.21214   1
  -6  -6  12 20.0699 7.13733   1
  -6   6  12 18.5101 6.22436   1
  -6   6  12 4.53075 6.60328   1
  -6   6  12 29.5249  6.4514   1
  -6  -6  12 33.7768 6.52935   1
  -6   6  13  5.6358 4.78827   1
  -6  -6  13 4.83047 6.33103   1
  -6   6  13 0.62665 5.29046   1
  -6   6  13-8.41408  6.1782   1
  -6  -6  13 12.1696 5.06768   1
  -6  -6  14-4.84649 4.44058   1
  -6   6  14-7.22864 6.63896   1
  -6   6  14-2.52851 4.32208   1
  -6   6  14 4.01297 6.19736   1
  -6  -6  14-6.71653 5.89951   1
  -6   6  15 21.6561 5.95193   1
  -6   6  15 6.45477 6.84331   1
  -6  -6  15 15.5556 6.76707   1
  -6   6  15 12.5755 7.41442   1
  -6  -6  15 19.9197 5.60388   1
  -6  -6  16 0.89343 6.88033   1
  -6   6  16 5.60173 4.77373   1
  -6   6  16-10.9802 8.02768   1
  -6   6  16-3.70329 6.74117   1
  -6   6  16 3.73749 6.65123   1
  -6  -6  16-7.73256 4.17042   1
  -6   6  17 -13.373 7.25137   1
  -6   6  17-4.12571 5.55616   1
  -6  -6  17 4.50963 4.76847   1
  -6   6  17-2.72285  4.5936   1
  -6   6  18 1.87513 5.67973   1
  -6  -7   1 5.95867 4.47986   1
  -6   7   1 22.2733 6.00431   1
  -6   7   1 9.95753 3.89204   1
   6   7  -1  13.488  4.8858   1
   6  -7  -1 7.14351 4.84794   1
  -6  -7   1 9.45499 4.92814   1
  -6   7   2 21.5798 5.63828   1
  -6   7   2 9.55388 3.68511   1
  -6  -7   2 12.3427 4.92781   1
   6  -7  -2 19.7349 5.39627   1
  -6  -7   2 25.5249 5.97525   1
   6   7  -2 15.4893 5.21799   1
   6   7  -3-2.12015 3.37798   1
  -6  -7   3 7.35705 4.80265   1
   6  -7  -3 2.19606 4.07853   1
  -6  -7   3-0.75702   3.819   1
  -6   7   3 6.96766 4.65479   1
  -6  -7   3-1.26848 4.01196   1
  -6   7   4 88.5115 9.67641   1
  -6  -7   4 97.5935 11.2244   1
  -6  -7   4 93.2911 10.0545   1
  -6  -7   4 90.5455 8.83682   1
   6   7  -4 113.593 9.66362   1
   6  -7  -4 102.626 9.44236   1
  -6   7   5  7.3097 4.60497   1
  -6  -7   5 3.75847 4.51057   1
  -6  -7   5 1.48765 3.73634   1
   6   7  -5 3.62135  4.1428   1
  -6  -7   5 8.15197 4.57424   1
  -6   7   6 92.3955 10.1315   1
  -6  -7   6 99.4692 9.76905   1
  -6  -7   6 114.657 9.11697   1
  -6  -7   6 111.639 9.97704   1
  -6  -7   7  32.089 7.41504   1
  -6   7   7 52.3503 9.59351   1
  -6  -7   7 23.2474 5.79747   1
  -6  -7   7 45.4153 6.69582   1
  -6   7   7 34.6806 6.80005   1
  -6   7   8 4.11255 4.74469   1
  -6  -7   8-5.43459 3.56616   1
  -6  -7   8-5.64252 3.30649   1
  -6   7   8 1.00954 4.17851   1
  -6  -7   8 6.14644  4.0745   1
  -6   7   9 17.6744 5.61486   1
  -6   7   9 20.4635 6.95892   1
  -6  -7   9 13.8375  5.3122   1
  -6  -7   9 14.5889 4.88258   1
  -6  -7   9 11.5491 5.23172   1
  -6   7  10 16.5631 5.64938   1
  -6  -7  10 9.13238 4.22949   1
  -6   7  10 12.0784 6.02982   1
  -6  -7  10  1.7172 4.48587   1
  -6  -7  10 15.1259 5.96403   1
  -6   7  11 5.15812 5.36441   1
  -6   7  11 4.56215 5.10208   1
  -6  -7  11 1.61735 4.78824   1
  -6  -7  11 2.71148 4.43992   1
  -6  -7  12 9.84942 5.15725   1
  -6   7  12 9.95053 5.01321   1
  -6   7  12 3.50743 6.93674   1
  -6  -7  12 10.1014 6.05992   1
  -6   7  12-0.75548 5.69041   1
  -6  -7  13 76.8089 11.0773   1
  -6   7  13 84.2358 9.13466   1
  -6  -7  13 75.8872  9.1579   1
  -6   7  13 52.5921 9.58627   1
  -6   7  14 8.06142 5.46025   1
  -6  -7  14 10.8277 6.72499   1
  -6  -7  14 8.05957 5.27356   1
  -6   7  14 5.49942  6.9333   1
  -6   7  14 7.93406 6.24204   1
  -6  -7  15 8.21378 6.53686   1
  -6   7  15-4.82452 5.97683   1
  -6   7  15-3.27897 6.75193   1
  -6  -7  15  1.9401 4.53986   1
  -6   7  15-1.10338 4.63164   1
  -6   7  16 9.71272 7.11632   1
  -6  -7  16 57.9433 7.79051   1
  -6   7  16 49.2405 7.24569   1
  -6   7  16 18.5897 7.66967   1
  -6  -7  16 28.6962 9.69736   1
  -6   7  17 78.6478 14.4269   1
  -6   7  17 103.242  9.3263   1
  -6  -7  17 88.8204 9.43231   1
  -6   8   1 13.6483 5.42216   1
  -6  -8   1 22.3522 6.07631   1
  -6   8   1 21.8225 4.83083   1
   6   8  -1 25.1908 5.78275   1
  -6  -8   1 16.6198 5.40416   1
   6  -8  -1 36.9288 6.74196   1
  -6  -8   2  0.6437 4.05885   1
  -6  -8   2-0.73659 3.77708   1
   6   8  -2 -1.2217 3.76674   1
   6  -8  -2-2.57782  3.5263   1
  -6   8   2-2.65653 4.18029   1
  -6   8   2 5.06006 3.40276   1
  -6  -8   3 5.28102 4.25538   1
   6  -8  -3-1.75229 3.67055   1
  -6  -8   3 4.67309 4.57216   1
  -6   8   3-3.29684  4.0913   1
  -6  -8   3 2.29411 4.04291   1
   6   8  -3-1.38563 3.03726   1
  -6  -8   4 47.9062 8.36275   1
   6  -8  -4 64.4701 10.1624   1
  -6   8   4 43.3038 7.50749   1
  -6  -8   4 48.1222 7.27849   1
  -6  -8   4 51.6329 7.96658   1
   6   8  -4 49.5924  7.0884   1
  -6   8   5 7.07751 4.95204   1
  -6  -8   5 0.67587 3.96771   1
   6   8  -5 5.66284 4.16982   1
  -6  -8   5-1.42789 4.12827   1
  -6  -8   5  4.7095 4.04514   1
  -6  -8   6 5.84299 5.10629   1
  -6  -8   6 8.44867 4.64987   1
  -6  -8   6   15.01 4.83442   1
  -6   8   6 14.9172 5.43146   1
  -6   8   7 79.6448 11.1468   1
  -6  -8   7 107.799 9.87616   1
  -6   8   7 94.5031 10.1716   1
  -6  -8   7 70.1331 9.83315   1
  -6  -8   7 79.3426 9.15965   1
  -6   8   8 25.9621 7.45723   1
  -6  -8   8 20.3948 5.64787   1
  -6  -8   8 23.8835 5.81599   1
  -6   8   8 18.0961 6.15983   1
  -6  -8   8 21.7025 6.23688   1
  -6  -8   9 39.7664 6.58726   1
  -6  -8   9 30.9312 2.23582   1
  -6   8   9 41.1628 7.55642   1
  -6  -8   9 26.2029 5.93505   1
  -6  -8   9 10.7933 5.15324   1
  -6   8   9 30.6727 7.57594   1
  -6  -8  10 0.50564 5.12446   1
  -6   8  10 0.79003 5.53103   1
  -6  -8  10 5.50226 4.28764   1
  -6   8  10 0.60074 4.48188   1
  -6  -8  10 2.84494 4.11751   1
  -6  -8  11 13.4708  5.2395   1
  -6   8  11 1.01812 5.13196   1
  -6  -8  11 0.92157 4.76371   1
  -6   8  11 18.0802 5.82667   1
  -6  -8  12 1.42373 4.31642   1
  -6   8  12 8.13147 5.68157   1
  -6   8  12 1.36728 5.82146   1
  -6  -8  12-4.61094 4.62355   1
  -6  -8  13 8.85844 5.31555   1
  -6   8  13 3.24989 6.89578   1
  -6   8  13-4.09084 5.27918   1
  -6   8  13 5.88265 4.85794   1
  -6  -8  13-1.42644 5.07229   1
  -6   8  14 9.00107 6.47559   1
  -6   8  14 22.6404 6.04646   1
  -6  -8  14 17.8217 6.62249   1
  -6   8  14 13.2653 7.25887   1
  -6  -8  14 19.3823 6.03291   1
  -6  -8  15 5.07249 5.06285   1
  -6   8  15 3.07294 4.87401   1
  -6  -8  15  4.9472 7.35239   1
  -6   8  15-8.05023 5.73549   1
  -6   8  15-3.63895 6.51939   1
  -6   8  16 3.18062 6.88683   1
  -6   8  16 2.79059 7.34334   1
  -6  -8  16   5.314 5.11511   1
  -6   8  16 9.16249 5.18003   1
  -6   8  17 30.5962 6.26818   1
  -6  -8  17 14.1198 5.73445   1
  -6   8  17 3.18075 7.98105   1
  -6   9   1 64.7646 6.76902   1
   6  -9  -1  65.488 8.13776   1
  -6  -9   1 56.5663 8.34103   1
   6   9  -1 53.5979 7.81042   1
  -6   9   1 55.9505 8.22703   1
  -6  -9   1 52.9425 7.60504   1
  -6  -9   2 1.23271  4.4645   1
  -6   9   2 3.02181 4.57886   1
   6   9  -2 8.60417 4.46356   1
  -6  -9   2 3.10415 3.97817   1
  -6  -9   2-5.24878 3.77403   1
   6  -9  -2-4.15858 4.04351   1
   6  -9  -3 1.97638 3.72561   1
  -6   9   3 6.99772  4.6692   1
   6   9  -3 3.12132 4.25727   1
  -6  -9   3 7.03764 4.93911   1
  -6  -9   3 7.22983  5.2916   1
  -6  -9   3 7.21493  4.6105   1
  -6  -9   4 56.3828 7.71624   1
  -6  -9   4 51.5726 7.80923   1
  -6   9   4 70.2745 9.14818   1
  -6  -9   4 57.5223 8.82618   1
   6   9  -4 53.1395 7.25675   1
  -6  -9   5 25.0463 5.76605   1
  -6  -9   5 42.1385 6.78168   1
  -6   9   5   32.17 6.52949   1
   6   9  -5 34.3681 6.33011   1
  -6  -9   5 35.6598 7.47405   1
  -6   9   6 90.6262 9.81443   1
  -6  -9   6 85.3656 10.8121   1
  -6  -9   6 82.2763 8.82192   1
  -6  -9   6 81.8354 9.74382   1
  -6   9   7  24.863 7.61553   1
  -6  -9   7 30.9665 7.21558   1
  -6  -9   7 30.8374 6.39329   1
  -6   9   7  23.052 5.78897   1
  -6  -9   7 18.4427 5.83239   1
  -6  -9   8-2.78526 4.11098   1
  -6  -9   8 0.20646 4.15985   1
  -6   9   8 0.41187 4.24951   1
  -6  -9   8 3.31915 4.42604   1
  -6   9   8-6.09059 4.21653   1
  -6   9   9 169.378 13.7313   1
  -6  -9   9 157.391 5.95622   1
  -6  -9   9 99.7845 12.1031   1
  -6  -9   9 167.404 11.1143   1
  -6  -9   9 159.456 11.7006   1
  -6   9   9 139.801 11.9205   1
  -6   9  10 1.14828 4.61766   1
  -6  -9  10-4.15328 4.36421   1
  -6   9  10-4.12225 4.90759   1
  -6  -9  10-4.95901 3.79911   1
  -6  -9  10-2.76254 4.63632   1
  -6   9  11-4.85289  4.6573   1
  -6   9  11-6.16092 4.69626   1
  -6  -9  11 -0.2542 5.24505   1
  -6  -9  11 1.42905 4.36078   1
  -6  -9  12 6.67938 5.88099   1
  -6   9  12  5.7195 6.43069   1
  -6   9  12 2.07225 4.88059   1
  -6  -9  12 5.03886 4.74997   1
  -6  -9  13 1.08854 6.08403   1
  -6   9  13 7.53259 5.28682   1
  -6  -9  13 13.3488 5.45069   1
  -6   9  13 3.43537 5.85022   1
  -6   9  14 24.7805 8.22753   1
  -6  -9  14 37.6276 8.74855   1
  -6  -9  14 60.9847 8.35364   1
  -6   9  14 67.7758 8.56394   1
  -6   9  15 15.5475 5.63722   1
  -6  -9  15 14.3464 5.34888   1
  -6  -9  15-1.78187 5.79259   1
  -6   9  15 -2.2408 7.18081   1
  -6   9  15  5.0061 7.85751   1
  -6   9  16 2.57238  5.0458   1
  -6  -9  16 7.26151  5.4596   1
  -6   9  16 0.13683 7.68115   1
  -6   9  16-2.94231 7.15062   1
  -6  -9  17 0.49508 5.13629   1
  -6   9  17 0.09298 7.45044   1
  -6   9  17  2.1153  4.8026   1
  -6 -10   1 -1.8621 3.69388   1
  -6 -10   1-0.27276  4.6501   1
  -6  10   1-5.18665 4.24031   1
   6  10  -1 3.24891 3.69959   1
  -6  10   1-5.12696 3.33978   1
   6 -10  -1 0.26123  4.2999   1
  -6  10   2 31.3017 7.37998   1
   6  10  -2 32.6579 6.90729   1
   6 -10  -2 47.3573 7.51321   1
  -6 -10   2 38.5552 7.31672   1
  -6 -10   2 36.1323 7.29482   1
  -6 -10   2 32.1574 6.47818   1
  -6 -10   3 13.0816 5.47603   1
   6 -10  -3 8.63585 5.35455   1
  -6  10   3 8.42808 5.45873   1
   6  10  -3 10.2402 5.45895   1
  -6 -10   3 12.4296 5.24634   1
  -6 -10   3 0.96994 4.75031   1
  -6 -10   4 80.4002 9.09585   1
  -6 -10   4 104.185 10.9347   1
  -6  10   4 96.8696 10.7013   1
   6  10  -4 82.6211 8.85374   1
  -6 -10   4  107.37 11.3776   1
  -6 -10   5 6.36493  4.8845   1
  -6 -10   5 -0.6898 4.56107   1
  -6  10   5 9.73944  5.0238   1
  -6 -10   5 9.79441 5.47992   1
   6  10  -5 5.26462 3.98076   1
  -6  10   6 98.7589 10.8235   1
  -6 -10   6 136.576 11.2327   1
  -6 -10   6 108.186 10.6832   1
  -6 -10   6 146.829 10.1982   1
  -6  10   7 3.81739 5.83931   1
  -6  10   7 7.79459 4.96826   1
  -6 -10   7 17.1539 5.44703   1
  -6 -10   7 18.3651 5.91826   1
  -6 -10   7 11.8126 5.01938   1
  -6  10   8 14.6475 5.63217   1
  -6 -10   8 6.04567 5.02242   1
  -6 -10   8 10.2379 5.36045   1
  -6 -10   8 18.8539 5.64736   1
  -6  10   8  19.517 6.92955   1
  -6 -10   8 14.8427 3.29364   1
  -6 -10   9 22.5749 6.80038   1
  -6 -10   9 19.0709 2.71112   1
  -6 -10   9 33.9949 6.79562   1
  -6 -10   9 23.8723 6.15006   1
  -6  10   9 25.8183  7.5757   1
  -6  10   9 25.6153 6.78314   1
  -6  10  10 11.6245  6.2999   1
  -6 -10  10  11.573 6.10205   1
  -6 -10  10 12.4902 5.35972   1
  -6 -10  10 8.01723 4.79254   1
  -6  10  10-1.16459  5.3629   1
  -6 -10  11-6.06589  4.2517   1
  -6  10  11 5.41268 5.23025   1
  -6  10  11 1.58202 5.82848   1
  -6 -10  11-3.06765 5.54345   1
  -6  10  12 23.3548 7.01014   1
  -6 -10  12 29.3185 8.18287   1
  -6  10  12 30.8543 6.71267   1
  -6 -10  12 28.5022 6.45731   1
  -6 -10  13 13.3938 6.62332   1
  -6  10  13 19.4952 6.34688   1
  -6 -10  13 14.1652 5.98866   1
  -6  10  13 11.0516 7.05015   1
  -6 -10  14 1.75341 5.13756   1
  -6  10  14-3.79153  6.5904   1
  -6  10  14-2.51401 4.41232   1
  -6 -10  14-0.91124 5.57258   1
  -6  10  14 2.80971 10.7361   1
  -6 -10  15 39.7602 9.37262   1
  -6 -10  15 44.1368 7.80436   1
  -6  10  15 22.8294 8.99019   1
  -6  10  15 66.9971 8.53047   1
  -6  10  16 10.9305 7.68236   1
  -6 -10  16 4.02021 5.18758   1
  -6  10  16 1.86936 5.01437   1
  -6  10  16-12.9569 8.84878   1
  -6  10  17 1.24329 7.98234   1
  -6 -11   1 9.87147 5.57396   1
  -6 -11   1 4.18195 5.09496   1
   6  11  -1 5.73689 4.80927   1
   6 -11  -1 12.6657 5.12872   1
  -6 -11   1 10.4146 5.43939   1
  -6  11   1 15.8566 5.80549   1
  -6 -11   2 18.7633 5.37436   1
   6 -11  -2 14.7613 5.71748   1
  -6 -11   2 16.3272  5.2045   1
   6  11  -2 19.7727 5.91876   1
  -6 -11   2 17.4915 6.09563   1
  -6  11   2 19.8603 5.88527   1
   6 -11  -3 0.57651  3.8288   1
   6  11  -3  9.5267 4.28431   1
  -6  11   3-1.30031 4.33797   1
  -6 -11   3 5.66039 4.68303   1
  -6 -11   3  6.0995 4.43736   1
  -6 -11   3-0.92085 3.99166   1
  -6 -11   4 13.1476 5.62972   1
  -6  11   4 12.1855 5.21193   1
  -6 -11   4 6.58398 5.06345   1
   6  11  -4 20.5279 5.08358   1
  -6 -11   4 15.3462 6.06921   1
  -6 -11   5 1.89899 4.93422   1
  -6  11   5 6.43666 5.47196   1
  -6 -11   5 11.5967 5.31945   1
   6  11  -5 4.68164 4.54956   1
  -6 -11   5 13.1734 5.34812   1
  -6 -11   6 91.5128 11.2526   1
  -6 -11   6 83.7842 9.14781   1
  -6 -11   6 73.2734 8.95658   1
  -6  11   6 86.3328   10.20   1
  -6  11   7  111.46 12.9744   1
  -6  11   7 123.344 10.5942   1
  -6 -11   7 118.152 10.7661   1
  -6 -11   7 81.5725 10.5361   1
  -6 -11   7 115.772 11.3106   1
  -6 -11   8-2.75699 4.15465   1
  -6  11   8 1.68132 4.31679   1
  -6 -11   8 0.12216 2.55416   1
  -6 -11   8 -1.0534 4.48453   1
  -6  11   8 4.30448  4.9202   1
  -6 -11   8-3.32924 3.94424   1
  -6 -11   9 30.3144 3.38563   1
  -6 -11   9 31.3529 6.87516   1
  -6 -11   9  30.087 6.90883   1
  -6  11   9 26.6169 7.23885   1
  -6 -11   9 21.9963 7.10188   1
  -6  11   9 20.9982  6.2297   1
  -6  11  10-0.38726 5.24724   1
  -6  11  10 5.38768 5.20902   1
  -6 -11  10-4.53321 4.26335   1
  -6 -11  10  -1.239 4.16938   1
  -6  11  11 14.5144 6.35279   1
  -6  11  11 17.3152 7.77959   1
  -6 -11  11 26.2999 7.18761   1
  -6 -11  11 20.1876 5.94555   1
  -6 -11  12-6.92723 3.87087   1
  -6 -11  12 3.41251  6.1554   1
  -6  11  12-1.50577 5.84891   1
  -6  11  12-8.25335 4.53392   1
  -6 -11  13 14.5266  6.8051   1
  -6  11  13 1.45877 5.47092   1
  -6  11  13-4.13448 4.69627   1
  -6 -11  13-0.69011 4.80763   1
  -6  11  14 93.2028 10.1539   1
  -6 -11  14 88.8646 10.0876   1
  -6 -11  14  45.607 9.94291   1
  -6  11  15 3.28569 7.87602   1
  -6  11  15-1.97692 5.36782   1
  -6 -11  15 1.76671 6.70431   1
  -6 -11  15-0.51518 4.87978   1
  -6  11  16 30.3939 6.62754   1
  -6 -11  16 24.4365 6.92368   1
  -6  11  16 8.81915 8.80178   1
   6  12  -1 12.2439 4.83873   1
  -6 -12   1 4.53244 4.74313   1
  -6  12   1  8.5409 5.68875   1
  -6 -12   1 3.97286 4.97003   1
  -6 -12   1 10.0651 5.43121   1
   6 -12  -1 3.08405  4.7779   1
  -6 -12   2 6.53685 4.74921   1
   6  12  -2 7.02039  4.2919   1
  -6  12   2 1.25506 4.37178   1
  -6 -12   2  3.0767 4.66374   1
  -6 -12   2 6.36691  5.0362   1
   6 -12  -2 1.08467 4.17264   1
  -6 -12   3 28.8943 6.82303   1
  -6 -12   3 22.5277   6.519   1
  -6  12   3 22.0631 6.45462   1
   6  12  -3 18.6348 5.57281   1
  -6 -12   3 21.5494 5.91293   1
  -6 -12   4 37.9879 6.95478   1
  -6  12   4 40.9942   8.007   1
  -6 -12   4 37.8533 7.17636   1
   6  12  -4 30.5951 5.98864   1
  -6 -12   4  28.912 6.46761   1
  -6  12   5-2.50651 4.00787   1
  -6 -12   5-2.27736 4.49044   1
  -6 -12   5   -1.84  4.0907   1
  -6 -12   5-2.45182 4.25724   1
   6  12  -5-4.76128 4.36814   1
  -6 -12   6 6.04485 4.54669   1
  -6 -12   6 15.0664 5.66786   1
  -6 -12   6 12.3666 5.77217   1
  -6  12   6 0.81367  5.6638   1
  -6  12   6  7.8664 5.07217   1
  -6 -12   7 16.7654 5.86298   1
  -6 -12   7 7.06277  5.1466   1
  -6  12   7 19.3868 6.19507   1
  -6  12   7   16.52 7.42948   1
  -6 -12   7 25.9698 6.54878   1
  -6  12   8 43.8526 7.64325   1
  -6 -12   8 27.5006 4.07187   1
  -6  12   8   41.18 8.73671   1
  -6 -12   8 30.7768 7.11939   1
  -6 -12   8 30.0564 7.04539   1
  -6 -12   8 41.5321 8.23169   1
  -6 -12   9 0.67966 2.31018   1
  -6  12   9-6.45903 5.21505   1
  -6 -12   9 0.19588 4.05377   1
  -6  12   9  4.1988 5.07846   1
  -6 -12   9 1.15666 4.83648   1
  -6 -12   9  3.3549 5.52916   1
  -6  12  10-8.01271 4.76728   1
  -6 -12  10 1.33351 4.29064   1
  -6  12  10 6.38666 6.24273   1
  -6 -12  10-6.46093 4.73961   1
  -6 -12  11 25.0956 7.80985   1
  -6  12  11  38.342 7.89002   1
  -6  12  11 26.8261 8.29391   1
  -6 -12  11 33.7454 7.00441   1
  -6 -12  12 3.87019 4.86006   1
  -6  12  12 5.55369 5.63969   1
  -6 -12  12 3.68263 5.02665   1
  -6  12  12 3.49079 5.68726   1
  -6  12  13 32.6291 8.85884   1
  -6  12  13 38.8895 7.74352   1
  -6 -12  13  26.859 6.80355   1
  -6 -12  13 21.7942 8.02402   1
  -6 -12  14 14.0907 7.11622   1
  -6  12  14 38.5017   7.611   1
  -6  12  14 17.2606 7.15095   1
  -6 -12  14 34.6435 7.21095   1
  -6 -12  15-1.36221 7.24373   1
  -6 -12  15-0.49838 4.85124   1
  -6  12  15 -2.9133 6.38554   1
  -6  12  15 13.6147  5.5969   1
  -6  12  16 2.62878 5.44924   1
  -6 -12  16 8.00047 5.82224   1
  -6  13   1 4.16055  5.1475   1
  -6 -13   1 8.30754  5.9636   1
   6 -13  -1  4.3798 4.96056   1
   6  13  -1 10.6206 4.64753   1
  -6 -13   1-0.83304 4.25144   1
  -6 -13   1-2.68531  4.7663   1
   6  13  -2 14.9172 5.59457   1
  -6 -13   2 23.9434 6.73184   1
  -6 -13   2 14.4982 5.64968   1
   6 -13  -2 7.76832 5.50345   1
  -6 -13   2 33.2774 6.70154   1
  -6  13   2 12.8865 5.76497   1
  -6  13   3 0.23818 4.64542   1
   6  13  -3 6.44679 4.78275   1
  -6 -13   3-0.53859 4.74894   1
  -6 -13   3 0.08754 4.99822   1
  -6 -13   3-0.90714 4.49399   1
   6 -13  -4 53.5287  9.2357   1
  -6 -13   4 74.5536 9.65406   1
  -6 -13   4 66.3473 9.07248   1
   6  13  -4 78.7879 9.47272   1
  -6  13   4  67.682  9.5331   1
  -6 -13   4 67.9319 9.36067   1
   6  13  -5 36.9528 7.21158   1
  -6  13   5 24.0236  6.7233   1
  -6 -13   5 34.9614 7.00257   1
  -6 -13   5 31.6819 6.97323   1
  -6 -13   5 27.8542 6.45366   1
  -6 -13   6 -0.5316  4.0854   1
  -6 -13   6 3.91838 5.49527   1
  -6  13   6 5.46677 5.36925   1
  -6  13   6-2.58142 4.72733   1
  -6 -13   6 8.37874 4.94006   1
  -6  13   7 4.45291 5.53918   1
  -6  13   7 1.84777 5.17907   1
  -6 -13   7 3.38746 4.97693   1
  -6 -13   7 10.8733 5.06163   1
  -6 -13   7  3.5296 5.16673   1
  -6 -13   8 37.0212 7.33723   1
  -6 -13   8 52.2005 8.84588   1
  -6  13   8  43.266 7.99557   1
  -6 -13   8 56.2518 8.84947   1
  -6  13   8 46.2582 9.26423   1
  -6 -13   8 32.2123 4.69402   1
  -6 -13   9 14.3779 5.64795   1
  -6 -13   9 21.1795 6.40953   1
  -6  13   9 20.8681 6.50266   1
  -6 -13   9 21.6514 3.39279   1
  -6  13   9  2.5657 6.32696   1
  -6 -13   9 22.8561 6.93682   1
  -6  13  10 27.8021 7.61488   1
  -6  13  10 37.3847 7.77658   1
  -6 -13  10 40.4786 8.21964   1
  -6 -13  10 45.9959 7.99305   1
  -6 -13  11 10.8425 5.20732   1
  -6 -13  11   12.64 5.82071   1
  -6  13  11 6.95959 6.47955   1
  -6  13  11 17.0548 6.34231   1
  -6 -13  12 3.45187 5.19786   1
  -6  13  12 10.3952 6.08342   1
  -6  13  12 2.65345  6.3468   1
  -6 -13  12 2.45081 5.94516   1
  -6 -13  13 11.2789 5.98421   1
  -6  13  13 14.7828 6.26813   1
  -6 -13  13 15.1138 7.66685   1
  -6  13  13 10.9822 7.61355   1
  -6 -13  14 10.0794 5.73401   1
  -6  13  14 3.75578 5.39709   1
  -6  13  14 2.70297 7.28603   1
  -6 -13  14  3.5593 6.50252   1
  -6  13  15-0.56651 6.89393   1
  -6 -13  15-6.49086  5.1989   1
  -6  13  15 0.51384 5.51906   1
   6  14  -1 5.34683 4.21046   1
  -6 -14   1 6.31304 5.11139   1
  -6  14   1-0.57949 4.42198   1
   6 -14  -1 7.38928 6.14788   1
  -6 -14   1 10.6088 6.31623   1
  -6 -14   1 8.86208 5.08776   1
  -6 -14   2 17.0905 6.17771   1
  -6 -14   2 13.9088   6.635   1
   6  14  -2  32.151 7.30773   1
  -6  14   2 27.4069 6.53582   1
  -6 -14   2 28.1181 7.29504   1
   6  14  -3 111.305 11.2881   1
  -6 -14   3 110.786 11.8673   1
  -6  14   3 110.652 12.0965   1
  -6 -14   3 107.219 11.1346   1
   6 -14  -3 112.144 10.4612   1
  -6 -14   3 103.456 9.83543   1
   6  14  -4 73.4384 9.73232   1
  -6 -14   4 58.2186 9.04092   1
  -6  14   4 60.9341 9.27768   1
  -6 -14   4 63.7765 8.93349   1
  -6 -14   4 56.0378 8.36513   1
  -6 -14   5 56.7694 8.69956   1
  -6 -14   5 54.5955  8.8343   1
   6  14  -5 48.2146  7.7617   1
  -6 -14   5  56.831 8.51448   1
  -6  14   5 43.0074 7.98362   1
  -6 -14   6  28.594 6.95958   1
  -6  14   6 13.5225  5.8418   1
  -6 -14   6 27.2047 7.24177   1
  -6 -14   6  22.995 6.84869   1
  -6  14   6 25.8783 8.17945   1
  -6  14   7-1.40533 5.30949   1
  -6  14   7-8.69932 4.13721   1
  -6 -14   7 4.10477 5.40782   1
  -6 -14   7-0.99116 4.54375   1
  -6 -14   7 3.94542 4.64486   1
  -6  14   8 5.80963  5.5976   1
  -6 -14   8 2.49779 3.22857   1
  -6 -14   8-1.57546 4.40473   1
  -6 -14   8-2.24547 5.28061   1
  -6 -14   8-0.58332   5.436   1
  -6  14   8-6.27283  4.6662   1
  -6  14   9 85.8392 12.0559   1
  -6  14   9 72.3703 10.0902   1
  -6 -14   9 58.2355 9.46664   1
  -6 -14   9 64.7825 5.37615   1
  -6 -14   9 60.2385 9.07514   1
  -6 -14   9 87.6286  10.525   1
  -6 -14  10-1.14553 5.23868   1
  -6  14  10-0.85754   5.788   1
  -6  14  10-0.55311 5.65979   1
  -6 -14  10 7.01305 5.17136   1
  -6 -14  11 72.1685 10.5505   1
  -6 -14  11 69.2762 9.27514   1
  -6  14  11 57.9133 9.94986   1
  -6  14  11 78.4721 10.0341   1
  -6  14  12 53.2687 9.05395   1
  -6 -14  12 43.8274 8.05583   1
  -6 -14  12 25.4489  8.2231   1
  -6  14  12 25.1829 8.32333   1
  -6  14  13-1.76399 5.75201   1
  -6  14  13 1.09806 6.68707   1
  -6 -14  13 3.69813 5.72594   1
  -6 -14  13-6.14681 6.22376   1
  -6 -14  14 15.9231 6.35373   1
  -6  14  14 12.1943 6.33939   1
  -6 -14  14 20.1116 7.86405   1
  -6  14  14 4.18221 8.10349   1
  -6  14  15 6.19751  6.1453   1
  -6  14  15 2.10954 8.14085   1
  -6 -14  15 12.6265 6.89447   1
  -6  15   1 35.4741 8.07936   1
   6  15  -1 57.2634 8.71266   1
  -6 -15   1 33.0668 8.04279   1
  -6 -15   1 54.4151 8.64831   1
   6 -15  -1  45.809 7.95735   1
   6  15  -1 32.7938 6.76362   1
   6 -15  -2 2.57473 4.79942   1
  -6  15   2 4.32771 5.71098   1
  -6 -15   2-3.29521 5.30116   1
  -6 -15   2-4.22799 4.74364   1
   6  15  -2  4.1899 4.88605   1
  -6 -15   3-0.51222 5.57272   1
   6 -15  -3-3.31061   4.945   1
   6  15  -3-3.60099 4.48342   1
  -6  15   3 11.3834 5.52452   1
  -6 -15   3 3.63706 5.38149   1
  -6 -15   4 5.66706 4.85179   1
  -6 -15   4 10.8185 6.24763   1
  -6 -15   4 4.92996 5.68396   1
  -6  15   4 3.12382 4.95629   1
   6  15  -4-1.28361 4.55674   1
  -6 -15   5 48.3619 8.49117   1
   6  15  -5 64.9465 9.52593   1
  -6 -15   5 71.2798  10.256   1
  -6  15   5 41.8524   8.384   1
  -6 -15   5 54.8066 8.54119   1
  -6  15   6 21.7575  6.3956   1
  -6 -15   6 21.9863 7.13929   1
  -6 -15   6 31.4657 7.19051   1
  -6 -15   6 17.7418 6.33154   1
  -6  15   6 16.3314 6.50164   1
  -6 -15   7-5.86361 4.84363   1
  -6  15   7 8.08917 5.44938   1
  -6 -15   7  1.8489 4.17794   1
  -6  15   7-4.84812 5.77389   1
  -6 -15   7 4.36504 3.50295   1
  -6 -15   7 0.62048 5.66196   1
  -6  15   8 6.59679 5.64789   1
  -6 -15   8 4.16913 3.27522   1
  -6 -15   8 3.93791 5.26718   1
  -6  15   8 2.43733  5.4258   1
  -6 -15   8 0.03012 5.20672   1
  -6 -15   8 4.14137 5.19513   1
  -6  15   9 50.2605 9.04815   1
  -6 -15   9 61.3139 9.23892   1
  -6 -15   9 37.0983 8.42979   1
  -6 -15   9 52.8898 5.06078   1
  -6  15   9  40.793 9.62416   1
  -6 -15  10 59.2141 9.21299   1
  -6  15  10 55.8765 10.5289   1
  -6  15  10 67.0835 9.60555   1
  -6 -15  10 67.0816 9.72014   1
  -6 -15  11 6.20415 6.90767   1
  -6  15  11 1.72193 5.91117   1
  -6 -15  11 10.3953 5.95405   1
  -6  15  11  3.2002 6.79694   1
  -6 -15  12 5.82199 6.32394   1
  -6 -15  12 2.27486 5.26737   1
  -6  15  12 4.67072 6.61558   1
  -6  15  12 2.23947 6.08123   1
  -6  15  13 104.875 11.4671   1
  -6  15  13 57.4253  10.739   1
  -6 -15  13  73.748  11.961   1
  -6  15  14 0.19143 6.01241   1
  -6 -15  14 4.03787 7.53318   1
  -6 -15  14-3.93954 5.39649   1
  -6 -16   1  2.2765 5.24068   1
  -6  16   1 8.55523 6.10831   1
   6  16  -1 7.52612 5.59853   1
   6  16  -1 1.11489 5.44358   1
  -6 -16   1 1.39312  4.4091   1
  -6  16   2 4.42619 5.40164   1
   6 -16  -2-0.87277 5.00184   1
   6  16  -2-0.43744 5.50885   1
  -6 -16   2  3.6369 5.05384   1
   6  16  -2 -4.2677 4.11953   1
  -6 -16   2-0.96186 5.04906   1
   6  16  -3-4.16231 5.35339   1
   6  16  -3-3.02629 4.70892   1
  -6 -16   3 9.31862 5.38256   1
   6 -16  -3-0.37791 4.92213   1
  -6 -16   3 4.91017  5.5309   1
  -6  16   3 4.55622 5.61862   1
   6  16  -4-0.07532 4.71719   1
   6  16  -4-1.73148  4.7136   1
  -6  16   4-3.44636 5.29564   1
  -6 -16   4 -0.0293 5.05288   1
  -6 -16   4-2.62681 5.27553   1
  -6 -16   5 13.7536 5.87867   1
   6  16  -5 12.8953 6.49651   1
  -6 -16   5 4.84032 6.29114   1
  -6  16   5 15.8333 6.35225   1
  -6 -16   6 6.77227 5.68045   1
   6  16  -6-4.29965 4.88424   1
  -6  16   6 4.99015 5.71563   1
  -6 -16   6 5.44311 5.76606   1
  -6  16   6 10.2918 6.71527   1
   6  16  -7 3.70751 5.53887   1
  -6  16   7 10.6319 7.38047   1
  -6 -16   7 2.13629 5.65759   1
  -6  16   7 4.02325 5.37542   1
  -6 -16   7 6.21787 3.98906   1
  -6 -16   7 2.98509 6.14164   1
   6  16  -8 0.27678 5.65002   1
  -6 -16   8-4.04216 5.03751   1
  -6 -16   8-10.5394 4.98668   1
  -6 -16   8 5.02067 3.50794   1
  -6 -16   8-0.43286 6.90116   1
  -6  16   8 0.13334 5.25705   1
  -6  16   8 6.51843 6.78152   1
  -6  16   9 12.4498 7.09731   1
  -6 -16   9 21.1299 6.99503   1
  -6  16   9 19.5175 7.40608   1
   6  16  -9 13.3862 6.79241   1
  -6 -16   9 25.5352 7.20138   1
  -6 -16   9 12.0418 3.61561   1
  -6  16  10 10.4018 7.49123   1
  -6 -16  10 7.14144 6.70398   1
  -6 -16  10-3.30914 5.06759   1
  -6  16  10-1.04287 5.98835   1
  -6 -16  11 113.943 12.3394   1
  -6 -16  11 80.0147  11.701   1
  -6  16  11 96.8958 12.9135   1
  -6  16  11 106.187  11.733   1
  -6 -16  12 0.43257  7.4334   1
  -6 -16  12 1.68615 5.93511   1
  -6  16  12-1.90281 5.94231   1
  -6 -16  13 0.98762 7.25827   1
  -6  16  13 7.55904 6.49877   1
  -6 -16  13 6.50932 6.32434   1
  -6 -16  14 11.6224 10.5979   1
  -6  16  14-4.44333 6.16121   1
  -6 -16  14-3.41316 5.93186   1
   6  17  -1 38.1574 8.19592   1
  -6  17   1 13.2136 6.41682   1
   6  17  -1 22.3113 6.86315   1
   6 -17  -1 20.8364 6.30549   1
  -6 -17   1 33.0454  7.4008   1
  -6 -17   1 24.9649  6.7149   1
   6 -17  -2 29.5592 7.47301   1
  -6 -17   2 46.2424 9.16484   1
  -6 -17   2 43.4132 8.57828   1
   6  17  -2 38.2555 8.52377   1
  -6  17   2 30.7885 7.97842   1
   6  17  -2  61.141 8.90857   1
  -6 -17   3 27.3481 8.02802   1
   6 -17  -3  13.327 7.74128   1
   6  17  -3 30.4611 7.77148   1
  -6 -17   3  18.879 6.60618   1
  -6  17   3 21.5185 7.40729   1
   6  17  -3 31.5947 6.70627   1
  -6  17   4 37.9334 8.61096   1
  -6 -17   4 26.1114 7.57138   1
   6  17  -4 31.5478 7.50182   1
   6  17  -4  25.214 7.16067   1
  -6 -17   4 31.7453  7.6687   1
   6  17  -5-1.12906  4.9033   1
  -6 -17   5 6.77748 6.25032   1
  -6  17   5 0.61221 5.54996   1
  -6 -17   5-2.72985 4.41244   1
  -6  17   6 16.8314 6.75881   1
  -6  17   6  6.9255 7.38421   1
   6  17  -6 25.1153 7.00939   1
  -6 -17   6 12.2397 6.98873   1
  -6 -17   6 12.3381 5.86897   1
  -6 -17   7 17.3618  4.5829   1
  -6  17   7 42.2392 8.27489   1
  -6  17   7 37.7226 8.91462   1
  -6 -17   7 22.2833 7.81935   1
   6  17  -7 32.3523 7.47971   1
  -6 -17   7 27.2609 7.18348   1
  -6 -17   8 39.1297 5.51981   1
  -6  17   8 33.9814 9.28202   1
  -6  17   8 42.1879 8.40121   1
  -6 -17   8 56.7237 9.99412   1
  -6 -17   8 41.9785 8.39918   1
   6  17  -8 36.0811 7.63231   1
  -6 -17   9-3.53562 3.05186   1
  -6  17   9 0.79759 6.65197   1
  -6  17   9-1.65587 5.72678   1
  -6 -17   9  5.8811 5.67951   1
  -6 -17  10 5.45618  5.6613   1
  -6  17  10-4.98622 5.75336   1
  -6  17  11 2.05293 6.13718   1
  -6 -17  11-2.70534 5.27069   1
  -6  17  12 7.52778 6.90754   1
  -6 -17  12-5.88686 5.69627   1
  -6  17  13 46.7181 9.15468   1
  -6 -17  13 37.0834 8.62938   1
  -6  18   1 46.8621 9.72239   1
  -6 -18   1 27.3963  8.3835   1
  -6 -18   1 57.2264 9.86278   1
   6  18  -1 56.3119 9.62758   1
   6 -18  -1 31.7547 7.27028   1
   6  18  -1 53.7444 8.51188   1
  -6 -18   2 9.93628 6.14846   1
   6  18  -2 5.60982 5.07165   1
  -6 -18   2 10.8323 5.79731   1
   6 -18  -2 5.53906 5.89413   1
   6  18  -2 1.81999 5.99208   1
  -6  18   2 11.0813 6.79523   1
   6  18  -3 15.0767 6.51026   1
   6  18  -3 10.7851 6.53367   1
  -6 -18   3 11.3923 6.01132   1
  -6 -18   3 4.83891 5.57827   1
  -6  18   3 4.38088 6.16573   1
  -6  18   4 64.3035  10.755   1
  -6 -18   4 46.7598 8.80265   1
   6  18  -4  50.428 9.04543   1
   6  18  -4 43.7141 8.35925   1
  -6 -18   4 50.6331 8.74547   1
   6  18  -5 4.84897 6.05063   1
  -6 -18   5 4.72999 5.60166   1
  -6 -18   5 0.71751 5.76657   1
  -6  18   5-0.52729 5.79713   1
   6  18  -6 111.776 11.7316   1
  -6 -18   6 115.334 12.4911   1
  -6  18   6 91.0635 13.0512   1
  -6 -18   6 106.294 12.1999   1
  -6  18   6 96.6244 12.0119   1
  -6  18   7 38.9061 8.58361   1
  -6 -18   7 39.1645 8.69637   1
  -6  18   7 45.7241 9.95282   1
  -6 -18   7 29.7574  5.8007   1
   6  18  -7 36.8956 8.08551   1
  -6 -18   7 53.2806 9.49551   1
  -6  18   8 10.9059 6.21681   1
   6  18  -8-5.52624 5.72059   1
  -6 -18   8 3.76168 5.16472   1
  -6 -18   8 6.36346 4.04331   1
  -6  18   9 20.4776 7.04057   1
  -6 -18   9 17.6987 6.70681   1
  -6 -18   9 6.91661 3.46433   1
  -6  18  10 107.244 12.6602   1
  -6 -18  10 80.2777 10.6735   1
  -6  18  11 4.47525 6.79103   1
  -6 -18  11 3.61314 6.39105   1
  -6  18  12 15.2765 7.08237   1
  -6 -18  12 14.5738 6.82383   1
   6  19  -1 34.6224  8.3279   1
  -6 -19   1 45.4831 8.89674   1
  -6  19   1 37.4328 9.18233   1
   6 -19  -1 13.4416 6.59589   1
  -6 -19   1 20.9925 8.12666   1
   6  19  -1 24.4958 7.97045   1
  -6 -19   2 16.9386 8.10876   1
   6  19  -2 35.3029 8.23933   1
   6 -19  -2 33.5353 7.57634   1
  -6  19   2 28.3571 8.49814   1
   6  19  -2 19.7324 7.63836   1
  -6 -19   2 26.0319 7.72226   1
   6  19  -3 5.55356 6.24988   1
  -6  19   3 15.9991 6.87892   1
  -6 -19   3 4.21092 5.87611   1
  -6 -19   3 4.73407   6.871   1
   6  19  -3 7.40062  6.6663   1
   6  19  -4  33.794 8.47821   1
   6  19  -4 32.6121 8.50672   1
  -6  19   4 40.1175 9.01415   1
  -6 -19   4 40.9953 8.73372   1
  -6 -19   4 19.2425 7.64981   1
  -6 -19   5 6.60767  6.8868   1
  -6 -19   5 2.49383  5.1994   1
   6  19  -5 0.47057 6.25862   1
  -6  19   5-12.8588 6.71333   1
  -6  19   5 1.27919 6.00934   1
  -6 -19   6 97.3154  12.007   1
  -6 -19   6 105.831 12.3955   1
  -6  19   6  83.986 11.9679   1
   6  19  -6  102.78 11.9369   1
  -6  19   7 5.13375 6.48881   1
  -6 -19   7-0.32065 5.61653   1
   6  19  -7-6.83345  5.8367   1
  -6 -19   7-1.55707 6.15297   1
   6  19  -8-11.0345 8.76009   1
  -6 -19   8-3.52738 5.27563   1
  -6  19   8 4.73419 6.43017   1
  -6 -19   9 73.8862 10.4868   1
  -6  19   9 90.3738 11.4694   1
  -6  19  10 1.37867 6.65817   1
  -6 -19  10 2.23249 5.94829   1
  -6 -19  11 24.0564 8.09683   1
  -6  19  11 5.71209    7.08   1
  -6 -19  12-0.71792 6.03648   1
  -6  19  12 3.85792 6.89307   1
   6  20  -1 3.88924 6.17038   1
  -6  20   1 2.77133 6.54259   1
   6 -20  -1-5.67166 6.45093   1
   6  20  -1 -9.8304 4.84565   1
  -6 -20   1 4.30075 6.23021   1
  -6 -20   1 5.37703 6.56808   1
  -6 -20   2 35.1582 8.40464   1
  -6  20   2 35.9074 8.89078   1
  -6 -20   2 22.6892  8.5284   1
   6 -20  -2 31.2989 7.87255   1
   6  20  -2 25.9473 8.28168   1
   6  20  -2 28.9376 7.76817   1
  -6 -20   3  11.428  7.4331   1
   6  20  -3 13.6584 7.29182   1
  -6 -20   3 18.8936 6.59491   1
  -6  20   3 8.79943 7.14924   1
   6  20  -3 6.19922 6.29835   1
   6  20  -4-0.25724 7.79968   1
   6  20  -4 6.61856  6.9403   1
  -6 -20   4 1.43002 5.52041   1
  -6  20   4 5.33755 6.56345   1
  -6 -20   4 0.50474 6.51023   1
  -6 -20   5 40.7875 8.60326   1
  -6  20   5  35.832 8.95585   1
   6  20  -5 50.8686 9.20154   1
  -6 -20   5 40.5954 9.82849   1
  -6 -20   6 0.25796 6.80307   1
   6  20  -6  10.726 6.90691   1
  -6 -20   6 2.52932 5.47095   1
  -6  20   6 9.38321 6.69319   1
  -6 -20   7 32.5489 8.39223   1
  -6 -20   7 42.8064 9.77527   1
  -6  20   7 26.9035 8.44528   1
   6  20  -7 24.6997 7.72177   1
  -6 -20   8-8.60251 6.00821   1
  -6  20   8-3.53668 5.85005   1
  -6  20   9 39.6862 9.09284   1
  -6 -20   9 18.9946 7.17383   1
  -6 -20  10  24.397 8.27936   1
  -6  20  10 46.3741 9.62568   1
  -6 -20  11  7.1019  6.9811   1
  -6  20  11-6.78031 6.50113   1
  -6 -21   1 35.2035 9.40386   1
  -6 -21   1 20.6477 11.4099   1
  -6  21   1  27.781 8.06798   1
   6  21  -1 5.44168 7.07028   1
   6  21  -1 3.78817 6.29208   1
   6 -21  -1 15.6896 7.71909   1
  -6  21   2  28.596 7.98565   1
  -6 -21   2 19.0667 8.81434   1
   6 -21  -2 18.5303 10.7195   1
  -6 -21   2 30.7691 8.36996   1
   6  21  -2 21.5533 7.26155   1
   6  21  -2 33.4537 7.91734   1
  -6 -21   3 0.98938 6.22252   1
   6  21  -3 2.94031  6.1319   1
   6  21  -3-1.75005 6.08567   1
  -6 -21   3 1.83328 5.95646   1
  -6  21   3-0.45017 6.04638   1
  -6 -21   4 48.9806 10.6653   1
   6  21  -4 41.1891 9.01846   1
  -6  21   4 29.1293 8.60178   1
  -6 -21   4 23.5491 7.96586   1
  -6 -21   5 6.41823 6.49079   1
  -6  21   5 0.75555 6.40952   1
  -6 -21   5  3.8288 7.13478   1
   6  21  -5-6.40372 5.42144   1
  -6 -21   6 -4.6895 6.38065   1
  -6 -21   6 -3.0511 6.30367   1
  -6  21   6-0.68621 6.41523   1
   6  21  -6-7.69432 6.39778   1
  -6 -21   7 73.5591  11.552   1
   6  21  -7 109.534 12.3645   1
  -6  21   7 72.0346 11.9748   1
  -6 -21   8 120.497 14.1906   1
  -6  21   8 100.814 13.3337   1
  -6  21   9 2.86309 7.35099   1
  -6 -21   9-1.06297 6.12033   1
  -6  21  10  14.933 7.77595   1
   6 -22  -1 32.2692 8.64604   1
  -6 -22   1  33.179  9.7687   1
  -6  22   1 37.7035 9.00565   1
   6  22  -1 28.2859 7.76734   1
   6  22  -1 48.7022 9.71157   1
  -6  22   2 13.5123 7.27842   1
   6  22  -2 11.0208 7.08769   1
   6  22  -2 12.6299 6.92812   1
  -6 -22   2 1.32231 5.88854   1
  -6 -22   2   2.659 6.39159   1
  -6 -22   3 0.93019 7.41844   1
  -6 -22   3 11.7992 7.91478   1
   6  22  -3 5.48012  6.3978   1
  -6  22   3 6.64792 7.00524   1
   6  22  -3 6.88666 7.47928   1
   6  22  -4 8.03948 6.65011   1
  -6 -22   4 7.36478 6.87418   1
  -6 -22   4 2.75582 7.55711   1
  -6  22   4 8.03738 7.79289   1
  -6  22   5 24.0442 8.27787   1
   6  22  -5 4.46058 6.55869   1
  -6 -22   5 9.53823 7.94303   1
  -6 -22   5 12.4552 6.67115   1
  -6  22   6 41.3493 9.96129   1
  -6 -22   6 30.9285 9.56695   1
  -6 -22   6 27.9145 8.78342   1
   6  22  -6 24.3953 8.13583   1
  -6 -22   7  1.8245 6.91023   1
  -6  22   7 7.98217 7.45957   1
  -6  22   8 0.77914 7.30725   1
  -6 -22   8-1.34192 6.90944   1
   6  23  -1 -12.216 6.19581   1
  -6 -23   1-5.91302 7.57272   1
  -6  23   1  0.6389 7.31813   1
   6  23  -1 7.34475  7.0102   1
   6  23  -2-0.68932 6.40044   1
  -6 -23   2-8.15569 6.98845   1
   6  23  -2-7.04285 6.61443   1
  -6  23   2 0.46435 6.78002   1
   6  23  -3 23.6817 8.45509   1
  -6  23   3  19.431 8.22254   1
   6  23  -3 27.6816 8.19988   1
  -6 -23   3  6.1186 8.24357   1
  -6 -23   3 13.9854 7.68013   1
  -6 -23   4 31.3839 8.79364   1
  -6 -23   4 29.4205 8.94672   1
   6  23  -4 54.2703 9.65062   1
  -6  23   4  31.104 9.34959   1
  -6  23   5 -0.6125 6.70472   1
   6  23  -5  4.2015 6.79138   1
  -6 -23   5 2.60825 7.66895   1
  -6 -23   5-3.75051 5.93048   1
  -6  23   6-0.22904 7.20473   1
  -6 -23   6 6.28687 7.88898   1
   6  23  -6 12.5382 7.25676   1
   6  24  -1 63.0806  11.318   1
  -6 -24   1 58.9848 11.4148   1
   6  24  -1 40.1221 9.56144   1
  -6  24   1 85.4632 12.7694   1
  -6  24   2 10.4794 7.78789   1
  -6 -24   2 -3.3777 6.77266   1
   6  24  -2 9.26626 6.99417   1
   6  24  -2  -5.718 5.72744   1
  -6 -24   3 33.3817 9.41427   1
  -6  24   3   41.88 9.78404   1
  -6 -24   3 30.2735 9.50292   1
  -5   0   1 14.7485 4.55644   1
   5   0  -1 19.0133  4.5533   1
  -5   0   1 15.0485 3.71993   1
  -5   0   2 2.42395 3.52248   1
   5   0  -2-1.25921 2.55851   1
  -5   0   2-0.60706 5.16428   1
  -5   0   3 17.7692 4.34347   1
  -5   0   3 28.6846 4.78031   1
   5   0  -3 19.8288 4.75596   1
  -5   0   3 18.2665 5.39898   1
  -5   0   3  24.199 5.14414   1
  -5   0   4-0.05501 3.12839   1
   5   0  -4 4.69962 2.71843   1
  -5   0   4-0.91896 2.89727   1
  -5   0   4 3.53015 4.12847   1
  -5   0   4-1.53573 3.07114   1
  -5   0   5 133.101 9.01342   1
   5   0  -5 138.483 8.85115   1
  -5   0   5 143.709 7.92215   1
  -5   0   5 129.342 10.1816   1
  -5   0   5 137.921 10.6139   1
  -5   0   6 4.59083 1.96517   1
  -5   0   6-1.28745 2.95295   1
  -5   0   6-0.17267 2.25917   1
  -5   0   6 1.63944 3.88266   1
   5   0  -6-2.58432 2.71914   1
  -5   0   6 2.77492 3.36103   1
  -5   0   6 5.19605 4.38645   1
  -5   0   7 365.077  17.246   1
  -5   0   7 373.721 13.6913   1
  -5   0   7 369.854 16.1357   1
  -5   0   7 368.246 18.1093   1
  -5   0   7 398.549 18.4978   1
  -5   0   7 358.724 11.2104   1
  -5   0   8 3.95483 2.49037   1
  -5   0   8-3.77132 3.34966   1
  -5   0   8 0.56714 3.12953   1
  -5   0   8-2.36499 3.78616   1
  -5   0   8-4.09237 3.07803   1
  -5   0   9 46.8529 7.55526   1
  -5   0   9 54.4269 7.91159   1
  -5   0   9  57.657  5.5737   1
  -5   0   9 40.9644 6.03515   1
  -5   0   9 49.1272 7.06332   1
  -5   0  10 3.77129 3.66911   1
  -5   0  10-1.47408  3.8757   1
  -5   0  10-1.80728 3.11839   1
  -5   0  10-3.19782 3.15925   1
  -5   0  11 148.257 11.1664   1
  -5   0  11  124.63 10.3073   1
  -5   0  11 98.9466 9.97592   1
  -5   0  11 138.696 9.50344   1
  -5   0  12-0.40913 3.29908   1
  -5   0  12 2.08972 4.45334   1
  -5   0  12-0.37376 3.39992   1
  -5   0  12 1.87702 3.99842   1
  -5   0  13 22.8517 5.40096   1
  -5   0  13 11.0803 5.05966   1
  -5   0  13 20.9071 6.14555   1
  -5   0  13 25.5398 4.97386   1
  -5   0  14 3.92895 3.55474   1
  -5   0  14-1.66701 3.62557   1
  -5   0  14-1.22361 4.34907   1
  -5   0  14 0.79227  4.3164   1
  -5   0  15-0.07013 4.35774   1
  -5   0  15-0.19073 3.43279   1
  -5   0  15 8.65652 4.89613   1
  -5   0  15 3.67522  4.3452   1
  -5   0  16 2.76019  4.2105   1
  -5   0  16-2.48301 3.40412   1
  -5   0  16 0.84286 4.93968   1
  -5   0  16 -5.3162 4.57625   1
  -5   0  17 24.8498 5.86405   1
  -5   0  17 29.9642 4.95574   1
  -5   0  17 7.20764 6.63166   1
  -5   0  17 8.19886 5.66821   1
  -5   0  18 7.16471 4.79276   1
  -5   0  18 3.77986 6.91582   1
  -5   0  18 2.94881 5.93417   1
  -5   0  18 1.14025 3.23972   1
  -5   0  19 47.0933 7.66337   1
  -5   0  19 34.7421 7.32326   1
   5  -1  -1 54.8838 6.60796   1
  -5   1   1 46.0874 6.14877   1
  -5   1   1 51.4926 5.26631   1
   5   1  -1 43.2527 5.85049   1
  -5  -1   1 58.0692 7.10395   1
   5   1  -2 49.4257   6.089   1
  -5  -1   2 55.0864 10.7728   1
  -5  -1   2 44.4161 6.46284   1
  -5   1   2 31.6515 5.35737   1
  -5   1   2 41.2731   8.033   1
   5  -1  -2 52.4933  6.1283   1
  -5   1   2 23.6205 8.23759   1
   5  -1  -3 5.91479 3.72531   1
  -5   1   3 4.85889 3.88179   1
  -5  -1   3 4.51341 3.46906   1
   5   1  -3 3.03887 3.24657   1
  -5  -1   3   7.084  4.7223   1
  -5  -1   3 6.55504 4.00808   1
  -5   1   3 6.21634  3.6125   1
  -5   1   3 2.21806 4.46572   1
  -5  -1   3 1.47571 3.19968   1
  -5   1   4 14.7379 4.64592   1
  -5   1   4 21.9118 5.42348   1
  -5   1   4 14.3314 4.56542   1
  -5   1   4 22.6699 4.14938   1
  -5  -1   4 19.3915 4.67286   1
  -5  -1   4 20.5087 5.36647   1
  -5  -1   4 19.6372 4.17543   1
   5  -1  -4 17.8509 4.34161   1
   5   1  -4 21.8503 4.66151   1
  -5  -1   4 12.6147 4.18108   1
  -5  -1   5 9.44847  3.4741   1
  -5   1   5 1.04346 3.08023   1
  -5   1   5 5.85179 3.76969   1
  -5  -1   5 2.65394 3.08513   1
  -5   1   5 8.18292 3.13371   1
   5  -1  -5 12.4192 3.58467   1
  -5  -1   5 6.65824 4.62348   1
  -5  -1   5 14.1727 5.23999   1
   5   1  -5 9.56472 3.45846   1
  -5   1   5 8.02978 4.79752   1
  -5  -1   5 3.82272 3.40371   1
  -5  -1   6 35.8678 6.76202   1
  -5   1   6 33.7557 3.27134   1
  -5   1   6 35.2306 6.54547   1
  -5  -1   6 26.4936 5.16885   1
  -5  -1   6 37.1087 4.37688   1
  -5  -1   6 40.1535 6.36466   1
  -5   1   6 33.4627 4.41461   1
  -5  -1   6 37.3183 4.69252   1
  -5   1   6 27.3268 5.05082   1
  -5   1   6 37.9964 6.82415   1
  -5  -1   6 34.0504 6.47997   1
   5   1  -6 37.2042 5.42459   1
   5  -1  -6  46.851 5.74856   1
  -5   1   6  29.008 5.79854   1
  -5   1   7 446.276 18.3548   1
  -5  -1   7 438.861 19.5634   1
  -5  -1   7 445.173 15.9866   1
  -5  -1   7 466.222 18.5679   1
  -5   1   7 442.533 20.3949   1
  -5   1   7 455.249 19.6497   1
  -5  -1   7 443.179  13.617   1
  -5  -1   7 466.146 20.5075   1
  -5   1   7 450.688 13.0912   1
  -5   1   7  471.32 15.7024   1
  -5   1   7 464.983  20.501   1
  -5  -1   7 464.324 20.6998   1
  -5  -1   8 97.1723 9.18964   1
  -5  -1   8 97.7865 8.02706   1
  -5  -1   8 90.4385 8.88305   1
  -5   1   8 99.8482 9.60707   1
  -5   1   8 108.693 9.49837   1
  -5   1   8 97.6384 5.84547   1
  -5   1   8 98.5449 9.07607   1
  -5   1   8 95.4655 8.01116   1
  -5  -1   8 92.8287 6.29333   1
  -5  -1   8 84.4244   8.589   1
  -5   1   9 3.17509 3.48246   1
  -5  -1   9-0.47907 2.96308   1
  -5  -1   9 1.38234 3.93637   1
  -5   1   9-1.23877 3.16182   1
  -5  -1   9-1.24349 3.73409   1
  -5  -1   9 1.49351 3.56974   1
  -5   1   9-2.29325 3.71692   1
  -5   1   9 0.32274 3.21713   1
  -5  -1   9 0.03162 2.29401   1
  -5   1  10 74.6796 7.47642   1
  -5  -1  10 89.0278 7.95444   1
  -5   1  10 78.2951 8.66796   1
  -5  -1  10 75.5555  8.6266   1
  -5  -1  10 63.0156 8.99442   1
  -5  -1  10 80.8166 8.60248   1
  -5   1  10 72.1649   9.309   1
  -5   1  10 82.1617 8.59568   1
  -5   1  11 67.1551 8.06765   1
  -5  -1  11 84.9658 8.84827   1
  -5  -1  11  82.549 8.76422   1
  -5   1  11 77.7772 8.36333   1
  -5   1  11 76.6155 7.72032   1
  -5  -1  11 79.7743 7.84384   1
  -5  -1  11 62.8516 8.91404   1
  -5   1  11 68.7669 9.38492   1
  -5  -1  12 19.1314 5.27154   1
  -5   1  12 11.8061 5.09169   1
  -5   1  12 17.0911 5.31197   1
  -5   1  12 19.2915 4.92991   1
  -5  -1  12 16.1716 5.47905   1
  -5  -1  12 19.5709  4.6866   1
  -5  -1  12 16.0194  6.2279   1
  -5   1  12 21.5449 4.80424   1
  -5  -1  13 7.80695 4.31964   1
  -5  -1  13 9.12638 3.94033   1
  -5  -1  13 8.60501 4.85102   1
  -5   1  13 7.35374 4.05154   1
  -5   1  13 9.58939 5.17181   1
  -5   1  13 6.79144 4.55378   1
  -5   1  13 10.3122 4.00358   1
  -5  -1  13 3.89248  5.1678   1
  -5  -1  14 48.6345 7.49834   1
  -5   1  14 49.3136 8.63632   1
  -5   1  14 59.2268 7.86653   1
  -5  -1  14 41.1247 8.52461   1
  -5   1  14 65.8184 6.86891   1
  -5  -1  14 51.1431 6.55138   1
  -5  -1  15 1.35428  3.6266   1
  -5  -1  15 3.75728 4.61492   1
  -5   1  15 7.85631 4.76771   1
  -5   1  15 7.63321 5.28655   1
  -5   1  15 2.00116  4.8233   1
  -5  -1  15 6.21853  4.9757   1
  -5  -1  15 6.76549 4.20695   1
  -5   1  15 9.32302 4.35886   1
  -5   1  16-0.43082 3.94726   1
  -5  -1  16-4.93886 4.93916   1
  -5  -1  16 0.33871 4.74897   1
  -5   1  16 3.32049 5.51494   1
  -5   1  16-2.94047 5.03139   1
  -5  -1  16 0.49037 3.45615   1
  -5   1  16 3.37215 3.62528   1
  -5  -1  16 6.82363 4.31088   1
  -5   1  17 0.90469 3.54404   1
  -5  -1  17 3.78414 5.06209   1
  -5  -1  17-2.83666 3.44226   1
  -5   1  17 3.68347 4.07755   1
  -5   1  17-3.93958 5.35532   1
  -5  -1  17 4.15271 6.58428   1
  -5  -1  17-1.28575  4.1374   1
  -5   1  17 0.38925 5.94001   1
  -5   1  18 26.1987 6.33411   1
  -5   1  18 18.4438 6.11883   1
  -5   1  18 14.1909 7.44657   1
  -5  -1  18 16.6405 6.37904   1
  -5  -1  18 21.7998 6.08286   1
  -5   1  18 27.4655 5.83391   1
  -5  -1  18  3.0091 6.33969   1
  -5  -1  18  19.548 4.18023   1
  -5  -1  19 4.38612 6.19798   1
  -5   1  19 4.51779  4.3913   1
  -5  -1  19 8.71874 5.01876   1
  -5   1  19-0.47398 5.54338   1
  -5  -2   1 143.503 9.89459   1
  -5   2   1 173.336 10.6781   1
   5  -2  -1 164.112 9.77531   1
  -5   2   1 138.699 8.15526   1
   5   2  -1  159.66 9.67953   1
  -5   2   2 45.5489 6.67674   1
   5   2  -2  57.607 6.53114   1
  -5  -2   2 48.1326 6.54829   1
   5  -2  -2 49.9474 6.54304   1
  -5   2   2 16.9332 8.78636   1
  -5  -2   2 55.3537 6.21081   1
   5   2  -3 459.941 17.7754   1
  -5   2   3 433.282 18.2088   1
   5  -2  -3 451.104 17.7648   1
  -5  -2   3 451.837  16.677   1
  -5  -2   3 353.181 20.1117   1
  -5  -2   3 479.657 20.3497   1
  -5  -2   3 465.659   18.36   1
  -5   2   3 429.115 19.8125   1
   5  -2  -4 113.509 8.15718   1
  -5  -2   4 114.223  7.4082   1
  -5   2   4 115.479 8.74943   1
  -5  -2   4 108.662 9.63128   1
   5   2  -4 107.966  7.7094   1
  -5  -2   4 95.3713 8.96332   1
  -5   2   4 92.4311  9.0832   1
  -5  -2   4 112.167 8.38711   1
  -5   2   4 110.255 6.94264   1
  -5   2   4 122.108 9.96813   1
  -5  -2   5 15.6189 5.03838   1
  -5   2   5  13.687 5.25611   1
  -5  -2   5 11.8472 4.37428   1
  -5  -2   5 18.8036 3.94343   1
  -5   2   5 11.1054  3.4453   1
  -5  -2   5  12.712 4.94035   1
  -5   2   5 13.0282 4.21324   1
  -5   2   5 22.1916 4.92114   1
  -5  -2   5 21.8753 4.58695   1
   5   2  -5 13.2242 4.23844   1
   5  -2  -5 17.0113 4.21809   1
  -5   2   6   58.02 7.20364   1
  -5  -2   6 55.3339 8.18903   1
  -5  -2   6 56.2237 7.39896   1
  -5  -2   6   48.77 6.42075   1
  -5   2   6 66.6171   8.622   1
  -5   2   6 56.1231 8.09375   1
  -5   2   6 57.3602 7.56032   1
   5   2  -6 65.1105  6.6654   1
   5  -2  -6 65.8398  6.4114   1
  -5   2   6 56.7763 4.01479   1
  -5   2   6 58.3759 4.94202   1
  -5  -2   6 66.8646 6.30149   1
  -5  -2   6  48.254 6.72951   1
  -5   2   7 189.028 8.00079   1
  -5   2   7 163.646 5.40549   1
  -5   2   7 162.807 10.2229   1
  -5  -2   7 155.239 10.0575   1
  -5   2   7  197.06 12.4039   1
  -5   2   7 179.474 12.0354   1
  -5   2   7 167.246 11.2947   1
  -5  -2   7 160.102 6.45018   1
  -5  -2   7 146.308 11.0922   1
  -5  -2   7 185.096 12.0644   1
  -5  -2   7 171.181 8.74091   1
   5   2  -7 138.387  9.4838   1
  -5  -2   7 158.326 11.3122   1
  -5  -2   8 19.2717 4.83709   1
  -5   2   8  17.729 4.53426   1
  -5   2   8 25.6409 4.11532   1
  -5  -2   8 12.6119 4.80741   1
  -5  -2   8 15.5788 3.69566   1
  -5  -2   8   20.78 4.90982   1
  -5   2   8 13.4899  4.6377   1
  -5   2   8 20.8165 5.41019   1
  -5   2   8 6.06619 4.26268   1
  -5  -2   8 12.9685 4.85492   1
  -5  -2   9 1.18818 3.33485   1
  -5   2   9-3.03479 3.56423   1
  -5  -2   9 3.64311 3.38181   1
  -5   2   9-4.77903 2.82367   1
  -5   2   9 1.86209 3.51487   1
  -5   2   9-5.26536 3.00102   1
  -5  -2   9-0.10531 4.18074   1
  -5  -2   9-0.07779 2.52963   1
  -5  -2   9-1.98245 3.72899   1
  -5  -2  10 0.33738 2.90665   1
  -5   2  10-2.74385 4.02389   1
  -5  -2  10 0.03141 3.35793   1
  -5  -2  10 1.09304 4.40439   1
  -5   2  10 2.27928 3.46345   1
  -5  -2  10 1.73122 4.02791   1
  -5   2  10 1.53137 3.88971   1
  -5   2  10-1.16406 3.25401   1
  -5  -2  11 50.6664 7.76953   1
  -5  -2  11 49.8737 8.09126   1
  -5   2  11 64.5361 7.92381   1
  -5  -2  11 58.6694 6.98508   1
  -5  -2  11 65.6381 8.69883   1
  -5   2  11 52.7597 6.42164   1
  -5   2  11 56.7594 8.52705   1
  -5  -2  12 14.4091 4.28712   1
  -5  -2  12 15.6956 5.38029   1
  -5   2  12 16.6028 6.20238   1
  -5   2  12 13.0187 4.46576   1
  -5  -2  12  12.428 5.46455   1
  -5   2  12 8.56875 4.84465   1
  -5   2  12 9.96045 4.32493   1
  -5  -2  12 7.75802 5.03608   1
  -5  -2  13 10.9723 5.51691   1
  -5  -2  13 7.92853 5.03098   1
  -5  -2  13 9.74471 4.48993   1
  -5   2  13 5.09727   4.856   1
  -5   2  13 5.33096  4.2623   1
  -5   2  13 6.59412 3.96066   1
  -5   2  13  0.7051 4.32203   1
  -5  -2  13 6.41732 3.92292   1
  -5   2  14-0.36464 4.15285   1
  -5   2  14 2.27625 3.66802   1
  -5   2  14 2.83906 4.73646   1
  -5   2  14 1.85288  3.9443   1
  -5  -2  14 0.05812 4.28443   1
  -5  -2  14 4.17723 3.72448   1
  -5  -2  14 2.92602 3.49193   1
  -5  -2  14-2.49337 4.26243   1
  -5   2  15 8.47953  5.0307   1
  -5   2  15 11.0793 6.01654   1
  -5   2  15  9.6994 3.96504   1
  -5  -2  15  8.6425 5.56043   1
  -5  -2  15 12.2484 4.30331   1
  -5  -2  15 11.1425 5.15497   1
  -5   2  15 8.35225   4.466   1
  -5  -2  15 12.9091 4.98079   1
  -5  -2  16 3.96857  5.2414   1
  -5  -2  16 0.37761 5.85303   1
  -5  -2  16 3.77606 3.70581   1
  -5  -2  16 4.59065 4.50351   1
  -5   2  16 6.02945 3.68876   1
  -5   2  16 6.65198 4.82003   1
  -5   2  16-3.33452 4.43252   1
  -5   2  16-2.21493 5.33096   1
  -5  -2  17 30.3155 5.03271   1
  -5   2  17 20.5716 6.73351   1
  -5  -2  17 22.5993 6.54455   1
  -5   2  17 21.9268 6.45623   1
  -5  -2  17 18.2644 7.19639   1
  -5   2  17 29.0674 6.55466   1
  -5  -2  17 30.8187 6.74835   1
  -5   2  17 32.4124 5.00913   1
  -5   2  18 3.87242 6.43145   1
  -5  -2  18 7.74122 5.98922   1
  -5  -2  18 15.5272  4.1446   1
  -5   2  18 14.5367 5.90321   1
  -5  -2  18 13.6267 5.07074   1
  -5   2  18 10.6214 5.03225   1
  -5  -2  18 11.9283 7.26664   1
  -5   2  19 61.6174 8.59329   1
  -5  -2  19 90.5144  10.123   1
  -5   2  19 86.9066 9.86089   1
  -5  -2  19 59.7045 9.01378   1
  -5   3   1 56.2008 5.58779   1
  -5  -3   1 48.8728 6.38118   1
   5  -3  -1 48.2741 6.21115   1
  -5   3   1 51.1756  6.8713   1
  -5  -3   1 60.7464 6.96681   1
   5   3  -1 52.2617 6.45022   1
  -5  -3   2 93.7657 7.76254   1
  -5   3   2 91.5598 6.27042   1
  -5  -3   2 88.8498 8.60589   1
  -5   3   2 74.3085 10.4069   1
   5  -3  -2 97.0487 8.16493   1
  -5   3   2 105.235 8.41382   1
   5   3  -2 85.8443 7.57881   1
  -5   3   3 135.428 10.9333   1
  -5  -3   3 198.426 15.3028   1
  -5  -3   3 175.864  9.4531   1
   5   3  -3 146.802 9.37942   1
  -5   3   3 158.559 10.6081   1
  -5   3   3 176.009 12.0515   1
   5  -3  -3  166.94 10.1267   1
  -5  -3   3 178.668 10.3675   1
  -5  -3   4 127.026 10.2173   1
   5   3  -4 148.144 9.20068   1
  -5   3   4 123.549  9.3722   1
  -5  -3   4 143.692 10.9665   1
  -5  -3   4 128.217 8.93097   1
  -5   3   4 116.914 10.0977   1
  -5  -3   4 142.478 8.46011   1
   5  -3  -4 141.395  8.7419   1
  -5   3   4 138.022 10.8335   1
  -5  -3   5 1.99736 3.34084   1
  -5   3   5-3.43839 2.67788   1
  -5  -3   5 0.99516 2.73135   1
  -5   3   5 1.33838 3.80988   1
  -5  -3   5 -0.0195 3.24686   1
   5  -3  -5   1.502 2.93753   1
  -5  -3   5-0.06924 3.88942   1
  -5   3   5 4.06955 3.60051   1
  -5  -3   5 2.39559 3.76449   1
   5   3  -5 1.04656 2.66858   1
  -5   3   5 0.08415 3.20064   1
  -5  -3   6 76.6927 9.05544   1
  -5   3   6 73.1642 8.70294   1
  -5   3   6 78.4702 4.61543   1
  -5  -3   6 71.7909 7.44156   1
  -5   3   6 81.1364 5.57854   1
   5   3  -6 77.4276 6.75409   1
   5  -3  -6 83.1283 7.66581   1
  -5  -3   6 81.8669 8.76233   1
  -5   3   6 87.6439 10.1008   1
  -5  -3   6 73.7156 6.43455   1
  -5   3   6 77.9523 7.83937   1
  -5   3   6 82.3234 8.59844   1
  -5  -3   6 79.6411 8.91952   1
  -5   3   7 0.64829 3.61012   1
  -5  -3   7 -0.6611    2.65   1
  -5   3   7 1.14416 3.41703   1
  -5  -3   7-3.26527 1.48627   1
  -5  -3   7-2.36249 2.91327   1
  -5  -3   7 1.75122 3.49583   1
  -5   3   7 1.49629 3.98959   1
  -5   3   7-1.54395 3.13723   1
  -5  -3   7-1.76702 3.98039   1
  -5   3   7 1.73967  2.1742   1
  -5  -3   7 1.08105 3.53685   1
   5   3  -7-2.04583 2.72214   1
  -5   3   8 9.03024 4.78593   1
  -5  -3   8 14.6111 5.33621   1
  -5   3   8 12.8386 4.17113   1
  -5  -3   8 17.5355 3.91953   1
  -5  -3   8 19.0618 5.20155   1
  -5  -3   8 11.1377 4.87643   1
  -5  -3   8 16.2442 4.39113   1
  -5   3   8  16.624 5.27561   1
  -5   3   8 8.59067 3.97793   1
  -5  -3   9-2.27557 2.92214   1
  -5  -3   9 0.02994 3.46464   1
  -5  -3   9-2.29976  2.4692   1
  -5   3   9 1.31543 4.18743   1
  -5   3   9 0.57835 3.33954   1
  -5  -3   9-3.31693 2.56197   1
  -5   3   9-0.69378 3.06946   1
  -5   3   9 1.63649 4.33522   1
  -5  -3   9 0.50109 3.15279   1
  -5   3  10 20.6725 4.92819   1
  -5   3  10 17.5931 5.35077   1
  -5  -3  10 27.2358  5.8403   1
  -5  -3  10 13.1065 5.25597   1
  -5   3  10 24.8699 6.29254   1
  -5  -3  10 23.2882 5.11266   1
  -5   3  10 26.0593 5.20676   1
  -5  -3  10 23.1743 5.43853   1
  -5   3  11 0.78177 3.59548   1
  -5  -3  11 1.02631 3.75406   1
  -5  -3  11-0.12729 3.53421   1
  -5   3  11-1.75673 3.25304   1
  -5   3  11-1.06665 4.27626   1
  -5  -3  11-2.75255 2.90359   1
  -5  -3  11  0.1184 3.41694   1
  -5   3  11-5.36512 3.28869   1
  -5  -3  12 51.6438   6.629   1
  -5  -3  12  57.734 7.61992   1
  -5   3  12 51.8836 6.48923   1
  -5   3  12 54.1664 9.20346   1
  -5   3  12 43.6341 6.82187   1
  -5  -3  12 38.8027 6.72455   1
  -5  -3  12 43.7658 8.17391   1
  -5  -3  13 11.1557 4.67189   1
  -5   3  13 6.44407 4.18204   1
  -5  -3  13 4.16495 3.88054   1
  -5  -3  13 7.48693 4.75308   1
  -5   3  13 8.41841 5.07946   1
  -5   3  13 10.8622 5.38667   1
  -5   3  13 12.0629 4.33132   1
  -5  -3  13 3.47749 3.82007   1
  -5  -3  14 38.3188 5.69687   1
  -5   3  14 30.9421 6.21104   1
  -5  -3  14  24.021  7.2101   1
  -5   3  14 24.3086 5.04027   1
  -5   3  14 17.5569 6.39009   1
  -5   3  14 25.2313 5.94568   1
  -5  -3  14  28.044 6.16143   1
  -5  -3  14 30.4616 6.59796   1
  -5   3  15   59.73 8.05293   1
  -5  -3  15 49.9605 7.72991   1
  -5   3  15 38.1512 8.34679   1
  -5  -3  15 69.3756 7.40407   1
  -5  -3  15 36.9854 7.78771   1
  -5   3  15 71.1906 8.92551   1
  -5  -3  15 76.9565 9.40495   1
  -5   3  15 72.4072  6.9882   1
  -5  -3  16 62.7353 6.92883   1
  -5  -3  16 57.1906 8.26817   1
  -5   3  16 64.7855 6.70005   1
  -5   3  16 64.9286 8.28314   1
  -5  -3  16 54.9725 8.51239   1
  -5   3  16 36.2875 8.08341   1
  -5   3  16 66.8151 8.50399   1
  -5  -3  16 31.8867 7.93513   1
  -5  -3  17 7.04621 3.96928   1
  -5  -3  17 7.42301  6.1501   1
  -5   3  17 7.36567 5.40252   1
  -5   3  17 5.45621  4.4299   1
  -5   3  17 4.41453  3.6271   1
  -5  -3  17 8.48187 5.98423   1
  -5   3  17 0.49216 5.64373   1
  -5  -3  17 8.65488 4.96781   1
  -5  -3  18 20.4815 6.31985   1
  -5   3  18  8.3952 7.17968   1
  -5  -3  18 5.16112 6.37029   1
  -5  -3  18 4.61373 7.32313   1
  -5  -3  18 12.0759 4.22912   1
  -5   3  18 10.4442 4.87348   1
  -5   3  18 3.54225 5.26932   1
  -5  -3  19 21.8123  6.3362   1
  -5   3  19  22.068  5.7471   1
  -5   3  19 10.4849 5.93674   1
  -5  -3  19 11.3969 6.79614   1
  -5   4   1  167.31  8.9924   1
   5  -4  -1 174.096 10.7943   1
  -5  -4   1 191.954 10.3352   1
   5   4  -1 187.315  10.772   1
  -5   4   1 175.827 10.8583   1
  -5  -4   1 193.558 11.0065   1
  -5  -4   2 171.662 10.0648   1
  -5   4   2 178.195 8.66768   1
   5  -4  -2 186.075  10.685   1
   5   4  -2 155.497 10.1422   1
  -5  -4   2 176.884 10.5292   1
  -5   4   2 172.352 10.6565   1
   5  -4  -3-2.30348 2.99259   1
  -5   4   3 3.71315 3.28197   1
   5   4  -3-2.34598  3.1111   1
  -5  -4   3 13.5864 4.12026   1
  -5   4   3-3.60897 2.99792   1
  -5  -4   3 2.89348 3.41444   1
  -5   4   3 2.74793 4.43754   1
  -5  -4   4 222.704 10.9239   1
  -5  -4   4 246.687 15.3864   1
  -5   4   4 213.223 13.1871   1
   5   4  -4  217.89 11.2431   1
  -5  -4   4 207.953 11.7275   1
   5  -4  -4 213.917 11.4719   1
  -5   4   4 229.625 12.3905   1
  -5  -4   4 214.394 12.8461   1
   5   4  -5 90.1147 8.05655   1
  -5   4   5 75.1472 5.86818   1
  -5  -4   5  80.244 8.29191   1
  -5   4   5 78.6617 8.38083   1
   5  -4  -5 83.9089 7.14989   1
  -5   4   5  79.317 8.29099   1
  -5  -4   5 78.5568 8.64494   1
  -5  -4   5 78.1032 9.14772   1
  -5  -4   5   75.31 6.59016   1
  -5  -4   5 99.0499 9.57677   1
  -5   4   6 2.97261 3.75485   1
  -5   4   6 8.76638 2.15026   1
  -5  -4   6 13.9654 3.98639   1
  -5   4   6 8.95479 4.91502   1
  -5  -4   6 6.47524 3.73762   1
  -5  -4   6 8.50954 3.73006   1
  -5  -4   6 2.25391 4.51078   1
  -5   4   6 6.78889 4.76002   1
   5   4  -6 13.2915 4.10343   1
  -5  -4   6 13.8654 4.85383   1
  -5   4   6  10.017   2.826   1
   5  -4  -6 15.1956 3.94472   1
  -5   4   6 10.7027 3.70246   1
  -5  -4   7 116.935 8.75554   1
  -5   4   7 131.845 6.76042   1
  -5  -4   7  115.22 10.2719   1
  -5   4   7 112.712 9.87191   1
   5   4  -7 116.093 8.03459   1
  -5   4   7 109.534 9.53348   1
  -5   4   7 115.571 8.73822   1
  -5  -4   7 112.456 9.19492   1
  -5  -4   7 119.112 9.84778   1
  -5  -4   7 122.647 7.75852   1
  -5  -4   8 8.19592 3.91384   1
  -5   4   8 8.60696 3.90892   1
  -5  -4   8 6.20995 1.15939   1
  -5  -4   8 9.67005 4.43228   1
  -5  -4   8 2.61829 4.11018   1
  -5  -4   8 10.8519 3.56229   1
  -5   4   8 3.76146 4.15041   1
  -5   4   8 7.82325 3.92632   1
  -5  -4   8 7.38188 1.19823   1
  -5   4   8 10.4565 4.74089   1
  -5  -4   8 16.6462 4.31223   1
  -5  -4   9  24.439 5.06123   1
  -5   4   9  25.508 6.44958   1
  -5   4   9 28.9992 5.88009   1
  -5  -4   9  23.551 4.30778   1
  -5  -4   9 26.5283 5.54821   1
  -5  -4   9 32.0734 6.57765   1
  -5   4   9 13.9109 4.80721   1
  -5  -4   9 32.5905 6.65039   1
  -5   4   9 25.1344 5.30176   1
  -5   4  10 6.34561 4.67693   1
  -5   4  10 7.27391 4.01967   1
  -5  -4  10 1.25063 3.80892   1
  -5  -4  10 6.07171 3.78509   1
  -5  -4  10 5.81272 3.81757   1
  -5   4  10 1.34601 3.67199   1
  -5   4  10 8.57922 4.75043   1
  -5  -4  10  12.906 5.14284   1
  -5  -4  11-1.02189 3.02752   1
  -5   4  11 1.74345 3.49374   1
  -5  -4  11-0.19527 4.00159   1
  -5  -4  11 3.28169 3.57608   1
  -5  -4  11 2.96905 3.73203   1
  -5   4  11-0.43516  3.6102   1
  -5   4  11 1.83403  4.1176   1
  -5   4  11-1.97822 3.39604   1
  -5   4  12 11.2832 4.71947   1
  -5   4  12 8.53173  5.0622   1
  -5   4  12  9.0561 4.84683   1
  -5  -4  12 10.5986  4.6584   1
  -5  -4  12 11.4847 4.53099   1
  -5   4  12 7.31183 3.91694   1
  -5  -4  12  8.3633  4.2365   1
  -5  -4  12 8.77091  5.0976   1
  -5  -4  13 56.5658 7.78981   1
  -5   4  13 38.8565  8.1893   1
  -5  -4  13 25.3633 6.60893   1
  -5  -4  13 51.9458 7.81049   1
  -5   4  13 59.4586 6.82706   1
  -5   4  13 63.6226 8.44902   1
  -5  -4  13 56.7948 6.86973   1
  -5   4  14-4.40552 3.63199   1
  -5   4  14-2.97102 5.18613   1
  -5  -4  14-0.36328 3.89728   1
  -5   4  14-2.58579 3.76263   1
  -5  -4  14-1.45164 3.40057   1
  -5  -4  14 2.53853 4.19674   1
  -5  -4  14 2.67094 4.10631   1
  -5   4  14 1.29988 4.88472   1
  -5   4  15 74.5328 8.86442   1
  -5   4  15 84.3725 7.77277   1
  -5  -4  15 85.5799 7.88204   1
  -5  -4  15 94.5878 10.6652   1
  -5   4  15 68.8447 8.38055   1
  -5   4  15 59.4937 10.1062   1
  -5  -4  15 57.0997 9.84514   1
  -5  -4  15  74.108  9.1609   1
  -5  -4  16-2.33112 4.47326   1
  -5  -4  16  -1.683 4.44506   1
  -5   4  16-0.86283 4.63262   1
  -5  -4  16-6.06598 4.69111   1
  -5   4  16-5.45852 3.65364   1
  -5   4  16 2.74665 5.74987   1
  -5  -4  16 0.91233  3.6273   1
  -5   4  16 2.23931  3.4567   1
  -5   4  17 56.6748 5.74855   1
  -5   4  17  48.407 7.24247   1
  -5   4  17 38.4626 7.21136   1
  -5  -4  17 44.0532 5.99131   1
  -5  -4  17 22.0809 7.56646   1
  -5  -4  17 38.5426 7.66324   1
  -5   4  17 29.0683 7.89226   1
  -5  -4  17 54.6539 8.58651   1
  -5  -4  18  12.401 7.43964   1
  -5   4  18 16.3968 5.61894   1
  -5   4  18 4.19129 5.57861   1
  -5  -4  18 11.7136 5.86936   1
  -5  -4  18  18.221 4.74047   1
  -5  -4  18 3.59981 5.65394   1
  -5   4  18 12.3716 7.36731   1
  -5  -4  19 18.3867 4.76165   1
  -5  -4  19 21.8569 6.94775   1
  -5  -4  19  5.9516 7.10987   1
  -5   4  19-1.05026 5.73696   1
  -5   4  19  22.442 5.77173   1
  -5  -5   1 166.906 9.78039   1
  -5   5   1 151.782 8.46657   1
   5  -5  -1 147.196 10.0612   1
  -5  -5   1 146.658 9.86935   1
   5   5  -1  146.39 9.37557   1
  -5   5   1 171.204 10.8618   1
  -5   5   2 7.35663  3.1619   1
  -5  -5   2 9.28279    4.04   1
  -5  -5   2 7.86588 3.80834   1
   5   5  -2 7.47131  3.6404   1
   5  -5  -2 5.82156 3.70798   1
  -5   5   2  7.3262  3.7793   1
  -5  -5   3 54.6074 6.54034   1
  -5  -5   3 55.0862 7.15954   1
  -5   5   3 49.6491 6.55497   1
   5  -5  -3 45.6957  6.1717   1
   5   5  -3 51.7184 6.37959   1
  -5   5   3 50.0344 11.2557   1
  -5   5   4 55.2522 7.95468   1
   5   5  -4 84.4814 7.90949   1
   5  -5  -4 64.6084 7.00216   1
  -5   5   4 76.8612 7.96347   1
  -5  -5   4 68.4596 7.07651   1
  -5   5   4 79.6203 8.29298   1
  -5  -5   4 64.9664 7.48481   1
  -5  -5   4 75.2753 8.87395   1
  -5  -5   5  1.9629 3.34022   1
  -5  -5   5 5.86787 3.43687   1
  -5  -5   5 3.90896 4.26015   1
  -5  -5   5 1.66976 3.47011   1
  -5   5   5 7.51681 3.73493   1
   5  -5  -5 6.65923 3.70808   1
  -5   5   5 2.36675 4.20605   1
   5   5  -5 3.03152 3.28403   1
  -5   5   5 2.36132 3.19132   1
   5  -5  -6 3.06559 3.11467   1
  -5  -5   6 -0.7996   3.705   1
  -5   5   6 2.87375 3.06779   1
  -5   5   6-4.86845 4.04285   1
  -5   5   6-0.46283 2.30996   1
  -5  -5   6  0.8426 3.20682   1
  -5  -5   6-1.89402 2.78844   1
   5   5  -6-2.24027 2.92706   1
  -5   5   6 0.95266 1.52447   1
  -5  -5   6-3.13531 3.09069   1
  -5   5   6 2.25937 3.01962   1
  -5  -5   6 0.96552  3.8025   1
  -5   5   6-3.25743 3.87495   1
  -5   5   7   4.885 3.91289   1
  -5  -5   7 1.91861 2.81335   1
  -5  -5   7-1.40043 2.93092   1
  -5  -5   7-0.68269 3.08147   1
  -5  -5   7 4.08151 3.66077   1
  -5   5   7-3.73491 3.26231   1
   5   5  -7 3.47804 2.96058   1
  -5   5   7-2.30814 4.01325   1
  -5   5   7    0.03 2.84903   1
  -5  -5   7-3.06976 3.38285   1
  -5  -5   8 165.463 9.09736   1
  -5  -5   8 167.055 5.84576   1
  -5  -5   8 165.173 11.6455   1
  -5   5   8 172.869  11.615   1
  -5   5   8 148.531 9.97053   1
  -5  -5   8 154.731 5.61108   1
  -5  -5   8 156.197 11.1552   1
  -5   5   8 164.945   11.71   1
  -5  -5   8 172.151 12.1993   1
  -5  -5   8 154.776 10.0877   1
  -5   5   8 116.515 10.5853   1
  -5   5   9  2.2849 4.49691   1
  -5  -5   9-0.73122 2.95317   1
  -5  -5   9  0.9011  3.0013   1
  -5   5   9-0.37044 3.39176   1
  -5   5   9 0.63801 3.17234   1
  -5  -5   9-1.54187  3.0167   1
  -5  -5   9-2.24845 2.95607   1
  -5  -5   9  7.2291 3.99276   1
  -5   5   9 1.18549 3.29807   1
  -5   5  10 89.1612 10.3843   1
  -5  -5  10  87.392  9.3218   1
  -5  -5  10 77.0133 9.82653   1
  -5   5  10 81.3046  8.8219   1
  -5  -5  10 81.5412 8.44427   1
  -5   5  10 86.4776 7.76766   1
  -5  -5  10  96.836 8.27784   1
  -5  -5  11 6.18926 4.11327   1
  -5   5  11 4.26876 3.84414   1
  -5  -5  11 6.02851 4.89773   1
  -5  -5  11 0.60731 3.35491   1
  -5   5  11 0.69385  3.3269   1
  -5   5  11-2.41734 4.47394   1
  -5  -5  11 4.93428 4.03594   1
  -5   5  11  1.7273 4.41589   1
  -5  -5  12 0.34744 3.48075   1
  -5  -5  12-2.49351 3.31198   1
  -5   5  12-4.71538 3.14789   1
  -5   5  12 7.02202 4.05353   1
  -5   5  12 4.01317 4.83684   1
  -5  -5  12-1.17294 4.18158   1
  -5   5  12 -2.0122 4.53669   1
  -5  -5  12 0.62547 3.46259   1
  -5   5  13-1.30004 3.55465   1
  -5   5  13-0.24494 3.63267   1
  -5  -5  13-0.72945 3.99373   1
  -5  -5  13 2.35293 4.05609   1
  -5  -5  13-2.76274 4.01928   1
  -5   5  13-6.96122 3.58488   1
  -5   5  13 2.32203 4.92824   1
  -5  -5  13  -0.617 3.45889   1
  -5   5  14 17.6027 4.81879   1
  -5  -5  14 20.1683 4.87435   1
  -5   5  14 7.73757 5.71555   1
  -5   5  14 12.5113 5.24469   1
  -5  -5  14 21.6299 5.65653   1
  -5   5  14  9.4866 5.32839   1
  -5  -5  14 17.6137 5.42741   1
  -5  -5  14 14.8021 5.64033   1
  -5  -5  15 11.8793 6.44177   1
  -5  -5  15 19.0642 5.94439   1
  -5   5  15 14.5494 5.65497   1
  -5   5  15 17.1149 4.43863   1
  -5   5  15 18.5932  6.6793   1
  -5  -5  15 25.7673 5.36687   1
  -5   5  15 16.9452 5.50147   1
  -5  -5  15 22.9512 6.43108   1
  -5  -5  16  25.036 5.13149   1
  -5   5  16  5.2958 5.06814   1
  -5   5  16 12.1606 5.07026   1
  -5  -5  16 8.73388 5.78558   1
  -5  -5  16 14.9703 5.70231   1
  -5   5  16 18.9291 4.48426   1
  -5  -5  16 19.6619 6.03945   1
  -5   5  16 9.53471  5.7203   1
  -5   5  17 31.9676 6.87814   1
  -5   5  17 44.3133 5.45317   1
  -5  -5  17 31.0795  7.2556   1
  -5  -5  17 51.6629 6.35262   1
  -5   5  17 28.3806  8.6304   1
  -5  -5  17 19.8859  6.9818   1
  -5  -5  17  41.577 7.89317   1
  -5   5  17 49.0531 7.75203   1
  -5  -5  18 4.75756 5.57701   1
  -5   5  18 4.67699 5.70945   1
  -5  -5  18 8.98345 4.14518   1
  -5  -5  18 1.39774 5.18483   1
  -5   5  18 5.93698 4.83357   1
  -5   5  18 7.76686  6.7963   1
  -5  -5  19 31.3926 7.40598   1
  -5   5  19 21.9002 7.02388   1
  -5  -5  19 36.2394 7.56977   1
  -5  -5  19 38.3565 5.70836   1
  -5   5  19 25.7516 6.65569   1
   5  -6  -1 9.77089 3.92864   1
  -5  -6   1 5.53364 4.22642   1
   5   6  -1 9.09027 4.01782   1
  -5  -6   1  5.5277 3.80186   1
  -5   6   1 3.70908 3.36525   1
  -5   6   1 8.87757 4.20319   1
  -5   6   2 455.112 15.7843   1
  -5  -6   2 448.829  17.834   1
   5  -6  -2 431.167 18.3031   1
  -5   6   2 456.882 19.0655   1
  -5  -6   2 446.181 18.6394   1
   5   6  -2 450.777 17.9944   1
  -5  -6   3 146.719 9.22811   1
   5   6  -3 191.904 10.2461   1
  -5   6   3 165.693 10.8179   1
  -5  -6   3 161.161 10.5014   1
   5  -6  -3 158.304 9.88639   1
  -5   6   4 20.0588 5.81679   1
   5   6  -4 21.5337 4.76036   1
  -5  -6   4 25.0776  5.5413   1
  -5  -6   4 26.1197 5.52694   1
  -5   6   4 19.4978 4.67293   1
  -5   6   4 15.4899 4.45007   1
  -5  -6   4  21.378 4.44439   1
   5  -6  -4  22.356 4.96888   1
   5   6  -5 35.5926 5.60929   1
  -5   6   5 26.4026 6.11309   1
   5  -6  -5 43.7771 6.20072   1
  -5   6   5 39.7804  7.0114   1
  -5  -6   5 44.6125 5.84519   1
  -5   6   5 33.7135 5.77826   1
  -5  -6   5 37.6404  6.6014   1
  -5  -6   5  36.617 5.69528   1
  -5   6   6 174.333 12.1334   1
  -5  -6   6 197.108 13.2199   1
  -5   6   6 173.571 10.4789   1
  -5   6   6 172.907 12.1422   1
  -5  -6   6 180.799 9.92923   1
  -5  -6   6 189.229 11.2009   1
  -5  -6   6 189.346 12.1171   1
  -5   6   6 174.489 6.95391   1
   5   6  -6 194.126 10.4802   1
   5  -6  -6 168.345 9.45228   1
  -5  -6   7 42.4292 6.99742   1
  -5  -6   7 46.5308 7.08293   1
  -5   6   7 39.8733  6.2183   1
  -5  -6   7   44.53 5.62795   1
  -5   6   7 42.5243 6.95991   1
  -5   6   7  44.274 7.64326   1
  -5   6   7  18.494 5.27393   1
  -5  -6   7 35.0216 5.75547   1
   5   6  -7 39.2543 5.89353   1
  -5  -6   8 207.611 7.47413   1
  -5  -6   8  232.83 8.06943   1
  -5  -6   8 207.558 13.0766   1
  -5  -6   8 145.199 13.5674   1
  -5  -6   8 199.096 10.4319   1
  -5  -6   8 201.259 11.3599   1
  -5  -6   8 220.176 12.9343   1
  -5   6   8 202.458 13.1039   1
  -5   6   8 209.524 13.2859   1
  -5   6   8  209.39 11.8767   1
  -5  -6   9 43.4686 5.79878   1
  -5  -6   9 48.2474  7.2439   1
  -5  -6   9  43.852 7.15916   1
  -5   6   9 42.5212 6.92214   1
  -5   6   9 47.5926 6.43218   1
  -5  -6   9 28.7408 5.26677   1
  -5   6   9 23.3131 6.04688   1
  -5  -6   9 29.5573 6.56076   1
  -5   6   9 36.2551 7.02772   1
  -5   6  10 5.69449 4.64333   1
  -5   6  10 5.94206 3.86172   1
  -5  -6  10-2.08404 2.72359   1
  -5  -6  10 0.64829 3.48645   1
  -5   6  10 2.36491 4.52147   1
  -5  -6  10  1.9192 3.65848   1
  -5   6  10 5.06138 3.44541   1
  -5  -6  10-2.19082 3.39795   1
  -5   6  11 111.321 8.90083   1
  -5   6  11 106.728 10.1222   1
  -5   6  11  112.22 9.96084   1
  -5  -6  11 112.414 10.5381   1
  -5  -6  11 111.591 8.88835   1
  -5  -6  11 103.697   10.44   1
  -5  -6  11  101.53 9.26169   1
  -5   6  12 0.77695 3.52869   1
  -5  -6  12 0.35833 4.72423   1
  -5   6  12 2.16916 4.54825   1
  -5   6  12-0.57758  3.4462   1
  -5  -6  12 3.03003 4.13893   1
  -5  -6  12 3.21443   3.524   1
  -5   6  12 2.80478 4.73935   1
  -5  -6  12 2.61523 4.17103   1
  -5  -6  13-3.20264 3.83626   1
  -5   6  13 0.42792 3.87017   1
  -5  -6  13 3.78674 4.34783   1
  -5  -6  13-4.03536 3.31213   1
  -5   6  13 1.08866 4.81923   1
  -5  -6  13 0.37294 4.39052   1
  -5   6  13 3.55804 3.63709   1
  -5   6  13 4.96106 5.20276   1
  -5   6  14  0.7736 4.96597   1
  -5   6  14-0.09083 4.69613   1
  -5  -6  14 3.16131 3.73488   1
  -5   6  14 0.54234 3.74729   1
  -5  -6  14  1.9882 4.17585   1
  -5   6  14-3.62716 3.71711   1
  -5  -6  14-1.12829 4.05981   1
  -5  -6  14-1.19823 4.12061   1
  -5  -6  15 9.29112  4.8771   1
  -5   6  15 8.86035 4.35596   1
  -5   6  15 9.42264 6.09204   1
  -5   6  15 2.72052 4.28165   1
  -5  -6  15-2.11099 4.75069   1
  -5   6  15 4.45102 5.01559   1
  -5  -6  15 1.93294 3.80672   1
  -5  -6  15 7.19995 5.12863   1
  -5   6  16 0.14208  4.8585   1
  -5  -6  16 4.13526  3.9751   1
  -5   6  16 4.95079  5.1906   1
  -5  -6  16 0.24972 5.23697   1
  -5   6  16 3.92588 4.36159   1
  -5  -6  16 2.00677 4.65194   1
  -5   6  16 3.13967 3.73374   1
  -5  -6  16 0.72781 4.67978   1
  -5  -6  17 3.02345 5.46043   1
  -5   6  17 0.37067 4.07433   1
  -5   6  17-6.12682 4.78824   1
  -5   6  17 7.15637 6.90811   1
  -5  -6  17 3.61028  4.0565   1
  -5  -6  17-3.57244 5.71203   1
  -5   6  17 0.85726 3.68955   1
  -5  -6  17 4.48962 5.03656   1
  -5  -6  18 4.29768 4.27143   1
  -5  -6  18 8.48588 5.88471   1
  -5  -6  18 -2.7938 5.64522   1
  -5   6  18 -1.6023 6.07603   1
  -5   6  18 4.90029 4.62079   1
  -5   6  18-0.82896 5.30832   1
  -5  -6  19 3.88358 6.31489   1
  -5   6  19 0.89598 4.79422   1
  -5  -6  19 7.04982 4.31506   1
  -5   6  19 5.58943 6.09962   1
  -5  -6  19 5.11864 5.99809   1
  -5   7   1 2.71216  3.8298   1
  -5   7   1 1.89302 3.16403   1
   5   7  -1-2.81766 2.85328   1
  -5  -7   1 6.37782 3.83838   1
  -5  -7   1 1.92248 3.89978   1
   5  -7  -1 3.23126 3.77199   1
   5   7  -2-0.21734 3.44252   1
  -5   7   2 3.06664 2.87604   1
  -5  -7   2-3.75681 3.21992   1
   5  -7  -2-2.33188 3.44147   1
  -5   7   2 -3.6584 2.90609   1
  -5  -7   2 0.04123 3.75155   1
  -5   7   3  24.051 3.66489   1
  -5   7   3 14.9212 4.67325   1
  -5  -7   3 21.7405 4.91868   1
  -5  -7   3 26.4337  5.8827   1
   5   7  -3 22.6949 5.14451   1
  -5  -7   3 23.7513 5.38598   1
   5  -7  -3 24.8479 4.83301   1
  -5  -7   4  21.214 5.48552   1
  -5   7   4 18.2731 5.64656   1
  -5   7   4 23.3549 5.38748   1
   5   7  -4 23.6103 4.75227   1
  -5  -7   4 17.4696 4.41103   1
   5  -7  -4 10.4913 3.96915   1
  -5  -7   4 23.8276 4.91377   1
  -5  -7   5 6.49452 3.92758   1
  -5  -7   5  9.1493  4.3048   1
  -5   7   5 6.51536 3.94534   1
   5  -7  -5 5.37809 3.48327   1
   5  -7  -5 6.45177 3.53608   1
   5   7  -5 6.67155 3.66388   1
  -5   7   5 10.2539  4.4924   1
  -5  -7   5 11.8294 4.23305   1
  -5   7   5 8.18151 4.93388   1
  -5   7   6 4.81316 4.52308   1
  -5   7   6 3.73802 3.76393   1
  -5  -7   6 5.84596 3.91451   1
  -5  -7   6 7.85805 3.94775   1
   5   7  -6-0.20563 2.71572   1
   5  -7  -6 0.07821 3.08509   1
  -5  -7   6 4.01467 3.54921   1
  -5   7   6-0.70247 3.69124   1
  -5   7   6 1.41986 4.27461   1
  -5   7   7 15.4548  5.5047   1
  -5  -7   7 13.9978 4.24619   1
  -5   7   7 10.8179 5.06648   1
   5   7  -7 15.8685 4.19528   1
  -5   7   7 14.9623 5.92733   1
  -5   7   7 16.0769 4.56163   1
  -5  -7   7 15.6686 5.13047   1
  -5  -7   7 13.5378 4.36837   1
  -5  -7   8 2.71237 3.92112   1
  -5  -7   8 1.49889 3.33626   1
  -5   7   8-0.14192 3.33939   1
  -5  -7   8 1.04882 3.19039   1
  -5   7   8 0.68912 3.39802   1
  -5   7   8 1.86929  4.1998   1
  -5   7   8-3.85126 3.53925   1
  -5  -7   8 1.60854 1.67709   1
  -5  -7   8-1.89131 3.04771   1
  -5  -7   9 3.28699 3.26428   1
  -5  -7   9  1.8189 3.98061   1
  -5   7   9 -5.5924 4.31514   1
  -5   7   9  2.4047 3.65755   1
  -5  -7   9 1.80075 5.08218   1
  -5  -7   9 5.92045 3.83516   1
  -5   7   9-3.10537 4.30326   1
  -5   7   9 3.15203 3.57968   1
  -5  -7  10  36.844  6.6501   1
  -5  -7  10 42.0003 7.54828   1
  -5   7  10 40.5933 6.82036   1
  -5   7  10 45.5756 6.62742   1
  -5   7  10 40.2654 7.43274   1
  -5  -7  10 39.4749 6.08493   1
  -5  -7  11 2.26707 3.76588   1
  -5  -7  11 0.35339 4.49027   1
  -5   7  11 4.91091 3.95292   1
  -5   7  11-0.64053 3.48317   1
  -5   7  11 1.95317 4.54686   1
  -5   7  11-2.19144  4.4909   1
  -5  -7  11 2.00249 3.45558   1
  -5  -7  12 4.02772 4.18043   1
  -5   7  12 6.01232 3.86521   1
  -5   7  12-4.80291 4.58286   1
  -5  -7  12 1.92616 4.22829   1
  -5   7  12 0.33532 4.69438   1
  -5   7  12  6.5282 4.31677   1
  -5  -7  12 1.98409 3.77804   1
  -5   7  13 1.99908 4.03248   1
  -5   7  13-2.26285 4.86066   1
  -5   7  13 1.42549 4.64699   1
  -5   7  13 1.28131  3.9825   1
  -5  -7  13 9.16751 5.19889   1
  -5  -7  13 9.53343 4.21431   1
  -5  -7  13 4.78583 4.56406   1
  -5  -7  14 17.1755 5.70483   1
  -5  -7  14 13.3537 4.74565   1
  -5   7  14 15.6736 5.72512   1
  -5   7  14 12.0743 7.06788   1
  -5   7  14 21.2254 4.94452   1
  -5   7  14 17.1442 5.33828   1
  -5  -7  14 13.1015 6.29993   1
  -5  -7  15 6.40564 5.15927   1
  -5   7  15 4.87907 4.12569   1
  -5  -7  15 1.99402 3.96264   1
  -5   7  15 7.07742 4.66965   1
  -5  -7  15 11.6188 6.48289   1
  -5   7  15 5.12708 5.25089   1
  -5   7  15 4.72017  5.6238   1
  -5   7  16 9.29449 5.62211   1
  -5   7  16 5.21966   5.345   1
  -5   7  16 10.7745 5.31433   1
  -5  -7  16 8.33696 5.81625   1
  -5  -7  16 7.39135 6.05535   1
  -5   7  16 25.8622 4.83447   1
  -5  -7  16 10.6119 4.53026   1
  -5   7  17 2.81814 3.66739   1
  -5   7  17 4.29389 7.20342   1
  -5  -7  17 4.84648 6.79504   1
  -5  -7  17 9.09533  4.5043   1
  -5   7  17 7.78327 5.59047   1
  -5   7  17 1.59289 4.27384   1
  -5  -7  17  5.6571 5.77449   1
  -5   7  18  18.483 7.76417   1
  -5   7  18 38.1536  7.1591   1
  -5   7  18  25.058 7.20232   1
  -5  -7  18 26.3188 7.67656   1
  -5  -7  18 38.0977 6.28818   1
  -5  -7  19 10.4376 4.63165   1
  -5   7  19 5.99786  4.9197   1
  -5  -7  19 3.46719 6.39727   1
  -5   7  19 4.75487 6.21566   1
  -5  -8   1 30.7508 6.08898   1
  -5   8   1 38.3819 6.31329   1
  -5  -8   1 39.1421 6.22699   1
   5  -8  -1 29.7067 5.69518   1
  -5   8   1 41.5553 5.14616   1
   5   8  -1 32.7314 5.51002   1
   5   8  -2 238.314 12.7858   1
   5  -8  -2 242.961 12.9775   1
  -5   8   2 251.048 13.3282   1
  -5  -8   2 236.847 12.7256   1
  -5   8   2 248.765 10.6763   1
  -5  -8   2 242.325 12.6374   1
   5   8  -3 26.4724 5.05028   1
  -5  -8   3 24.1034 5.47077   1
  -5  -8   3 23.6984 4.98196   1
  -5   8   3 21.6178 3.60531   1
  -5   8   3  23.164 5.19411   1
   5  -8  -3 18.6611 4.59642   1
  -5  -8   3 21.2461  5.1985   1
  -5   8   4 4.27266 6.51082   1
   5   8  -4 8.31053  4.0906   1
  -5  -8   4 11.7698 4.33425   1
  -5  -8   4 4.10758 3.67285   1
   5  -8  -4 11.4711 3.67763   1
   5  -8  -4 11.8978 3.92789   1
  -5   8   4 11.7245 4.88685   1
  -5  -8   4 7.83737 3.82851   1
   5  -8  -5 7.00426 3.84288   1
  -5   8   5 3.81421 3.94544   1
  -5   8   5-0.69997 4.21978   1
   5  -8  -5 14.6999 3.98013   1
  -5  -8   5 8.75813 4.53398   1
   5   8  -5 17.1639 4.76243   1
  -5   8   5 11.4835 6.50404   1
  -5  -8   5 11.2292 3.94838   1
  -5  -8   5 6.81138 3.89229   1
   5   8  -6 10.1363 3.56611   1
  -5   8   6  7.8743 4.69709   1
  -5   8   6 9.79499 4.15246   1
  -5   8   6  5.7745 4.36195   1
   5  -8  -6 8.44542 3.74495   1
  -5  -8   6 2.58873  3.2137   1
  -5  -8   6 7.80929 4.02307   1
  -5   8   6 3.69587 3.44901   1
  -5  -8   6  8.3933 4.02391   1
  -5   8   7 224.002 12.2506   1
  -5   8   7 224.003 13.5849   1
  -5  -8   7 219.882 11.5261   1
  -5   8   7  214.97 13.8657   1
   5   8  -7 173.567 11.2513   1
  -5  -8   7 207.527 12.2979   1
  -5  -8   7 200.016 12.6904   1
  -5  -8   8 154.999 9.60862   1
  -5  -8   8 143.487 10.1591   1
  -5   8   8 163.937 11.6965   1
  -5   8   8 145.646 10.2954   1
  -5   8   8 155.809 11.8763   1
  -5  -8   8 152.394 11.3489   1
  -5  -8   8 157.299 6.80918   1
  -5  -8   9 21.4059 5.06888   1
  -5   8   9 28.1071 5.39591   1
  -5   8   9 24.8061 5.84266   1
  -5   8   9 19.8224 6.46068   1
  -5   8   9 15.5795 5.15467   1
  -5  -8   9 28.1829 6.47071   1
  -5  -8   9  28.162  5.2523   1
  -5   8  10 150.174  10.127   1
  -5  -8  10 115.588 10.4534   1
  -5   8  10 135.696 11.3243   1
  -5   8  10 126.153 10.9957   1
  -5  -8  10 139.873 9.85229   1
  -5   8  11 53.4587 7.19879   1
  -5   8  11 48.0941 7.33166   1
  -5   8  11 62.5558 9.35009   1
  -5  -8  11 46.3575 6.60335   1
  -5  -8  11 44.2688 8.35109   1
  -5  -8  11 71.1753 12.2869   1
  -5   8  12 5.31586 4.17303   1
  -5   8  12 13.0278 5.87209   1
  -5   8  12 3.87715  3.9314   1
  -5  -8  12 5.99193 4.18142   1
  -5  -8  12  4.2347 4.81702   1
  -5   8  12 4.03298 4.77788   1
  -5  -8  12 7.39721  4.8392   1
  -5   8  13 3.38465  5.3361   1
  -5  -8  13  5.8526 4.80481   1
  -5   8  13  3.7276 4.34765   1
  -5  -8  13 3.52961 4.17362   1
  -5   8  13 7.10723 3.86645   1
  -5  -8  13 4.16078 4.06921   1
  -5  -8  14 22.0148 5.36755   1
  -5  -8  14 29.1995 7.60847   1
  -5   8  14 28.6714 5.70757   1
  -5   8  14 21.0308 5.85616   1
  -5  -8  14 20.1737 6.05722   1
  -5   8  14 9.65609 6.30341   1
  -5   8  14 17.1912 5.78245   1
  -5   8  15 6.81779 4.33472   1
  -5   8  15 11.2709 6.35915   1
  -5   8  15 13.6774 5.51754   1
  -5  -8  15 13.5123 6.18675   1
  -5  -8  15 17.0888 4.98256   1
  -5   8  15  19.074 5.88752   1
  -5  -8  15 9.76971 6.60399   1
  -5   8  16 8.87948 5.03117   1
  -5   8  16 7.41704 5.82089   1
  -5  -8  16 1.77829 5.31953   1
  -5  -8  16 13.3326 6.67346   1
  -5   8  16 8.19451 5.73232   1
  -5   8  16 9.07323 4.47291   1
  -5  -8  16 6.45611 4.39832   1
  -5  -8  17 26.3928 8.65243   1
  -5   8  17 22.0941 7.04114   1
  -5  -8  17 7.38027 6.52029   1
  -5   8  17 14.9628 4.37028   1
  -5  -8  17 22.8587 5.59163   1
  -5   8  17  13.806 7.70277   1
  -5   8  17  23.532 6.42221   1
  -5  -8  18 28.8537 9.31361   1
  -5   8  18 45.7938 7.87624   1
  -5  -8  18 49.6027  7.0242   1
  -5   8  18 34.6929 7.50255   1
  -5   8  18 13.4919 8.21541   1
  -5   8  19 0.42743 4.79693   1
  -5   8  19 1.87306 6.09212   1
  -5  -8  19-0.79783 4.54223   1
  -5  -8  19-0.07953 7.44821   1
  -5  -9   1 89.6311 7.88866   1
  -5   9   1 78.5907 6.87682   1
   5   9  -1 83.6039 8.20657   1
   5  -9  -1 95.5098 9.17404   1
  -5   9   1 85.1211 8.76327   1
  -5  -9   1 79.7668 8.22558   1
  -5  -9   2 6.26387 4.28536   1
  -5   9   2 7.88564  3.2325   1
   5  -9  -2 3.36388  3.5056   1
  -5  -9   2 7.34762 3.68477   1
  -5   9   2 5.21976 4.18784   1
   5   9  -2 10.2189 4.22029   1
  -5  -9   2 3.34732 3.67708   1
   5  -9  -3 182.586 11.3069   1
   5   9  -3 193.126 11.0418   1
  -5  -9   3 189.808 11.8305   1
  -5   9   3 200.409 8.78095   1
  -5  -9   3 178.969 11.4348   1
  -5  -9   3 188.866 11.1234   1
  -5   9   3 188.676 11.7961   1
   5  -9  -3 171.817  10.159   1
  -5   9   4 93.9995 8.58033   1
   5   9  -4 93.0253 8.22123   1
   5  -9  -4 84.0676 8.65314   1
  -5  -9   4 93.5141 8.36236   1
  -5  -9   4 100.016 9.60464   1
   5  -9  -4 96.8089 7.69751   1
  -5  -9   4 97.9118 8.32106   1
  -5   9   5 48.3563 8.81691   1
   5   9  -5 99.2427 7.50385   1
  -5   9   5 82.4867 8.67171   1
   5  -9  -5 86.5417 7.19224   1
  -5  -9   5 97.6802 8.36884   1
  -5  -9   5 83.1517  8.4011   1
  -5  -9   5 84.5837  8.3936   1
   5  -9  -5 74.6075 8.01682   1
  -5  -9   6 112.117 8.63643   1
   5   9  -6 124.341 8.74382   1
  -5   9   6 84.3967 14.0651   1
  -5  -9   6 116.629 9.58166   1
  -5   9   6 107.794 9.91767   1
   5  -9  -6 90.6317 9.74865   1
  -5  -9   6 99.0102 8.89455   1
  -5   9   6 101.305 8.53886   1
  -5   9   7  90.075 8.36895   1
  -5  -9   7 79.1751 9.37092   1
  -5  -9   7 97.0721 8.50576   1
  -5   9   7 93.7335 10.8999   1
   5   9  -7 103.984 10.9155   1
  -5   9   7 95.7502 10.0011   1
  -5  -9   7 106.522  8.5394   1
  -5  -9   8 0.24986 3.76331   1
  -5   9   8 0.85523 3.56645   1
  -5   9   8 4.08927 3.70927   1
  -5  -9   8 1.21588 3.16434   1
  -5   9   8-1.59767 4.12185   1
  -5  -9   8 1.16564 1.96664   1
  -5  -9   8 4.87619 3.81796   1
  -5   9   8 8.96748 5.08266   1
  -5  -9   9 99.0616  8.2804   1
  -5  -9   9 115.637 10.2419   1
  -5   9   9  103.56 10.0399   1
  -5  -9   9 105.015 3.90066   1
  -5   9   9 102.121 9.09431   1
  -5  -9   9 129.566 4.76851   1
  -5  -9   9 113.743 9.16698   1
  -5   9   9  112.94 12.1049   1
  -5  -9  10 3.01813 3.85128   1
  -5   9  10   2.511  3.7035   1
  -5   9  10 5.88926 3.92088   1
  -5   9  10 4.11935 4.53112   1
  -5   9  10 6.58041 4.86986   1
  -5  -9  10 1.02258 3.50287   1
  -5  -9  11 48.2237 6.86788   1
  -5  -9  11 60.4886 9.13754   1
  -5   9  11  57.463  8.3418   1
  -5   9  11 64.7126 7.65925   1
  -5   9  11 45.4838 8.63559   1
  -5   9  12 3.12829 5.08468   1
  -5  -9  12 -1.3165 4.48044   1
  -5   9  12 0.58918 4.04679   1
  -5  -9  12 1.15694 3.68159   1
  -5   9  12-2.75654 3.87956   1
  -5   9  12 0.47383  4.5787   1
  -5   9  13 3.46456 4.07365   1
  -5   9  13-0.89364 5.28251   1
  -5   9  13 6.88472 5.10196   1
  -5   9  13 8.48495 4.46691   1
  -5  -9  13-1.65282 4.97655   1
  -5  -9  13   1.248 3.88063   1
  -5  -9  14 85.3306 11.5958   1
  -5   9  14 126.565 10.8533   1
  -5   9  14 73.4645  10.582   1
  -5  -9  14 102.809 8.95516   1
  -5   9  14  122.96 8.97703   1
  -5   9  14  109.85  11.095   1
  -5   9  15 30.8009 7.07804   1
  -5  -9  15  36.673 8.63068   1
  -5   9  15 31.2988 6.78154   1
  -5   9  15 40.1328 6.01478   1
  -5  -9  15 34.9955 6.27056   1
  -5   9  15 17.0392 7.46215   1
  -5   9  16 2.14491 5.57182   1
  -5   9  16 1.34624 3.93368   1
  -5   9  16-3.27303 5.90775   1
  -5  -9  16 0.97313 4.09236   1
  -5   9  16-0.68938 4.17618   1
  -5  -9  16 2.33853 6.12154   1
  -5   9  17-0.12132 4.06675   1
  -5   9  17 2.04316 6.65911   1
  -5   9  17 6.63283 5.80645   1
  -5   9  17   1.632 4.32213   1
  -5  -9  17 6.98919 6.94676   1
  -5  -9  17-0.68901 4.21791   1
  -5   9  18-5.63057 5.71631   1
  -5   9  18-6.72169 4.46076   1
  -5  -9  18 -6.0949 4.20224   1
  -5   9  18 0.25786  7.8024   1
   5 -10  -1 94.9803 9.30091   1
  -5  10   1 83.4613 8.83831   1
  -5  10   1 102.851 7.50582   1
  -5 -10   1 101.246 9.11542   1
   5  10  -1  103.50 8.30957   1
  -5 -10   1 91.1728 8.21708   1
   5  10  -2 17.7216 4.94839   1
  -5 -10   2 18.7086  5.2141   1
  -5 -10   2 13.5812 4.59791   1
   5 -10  -2 8.47873 3.97443   1
   5 -10  -2 5.29798 3.65485   1
  -5  10   2 9.37918 4.42372   1
  -5  10   2 13.0738 3.79897   1
  -5 -10   2 8.96596 4.70213   1
  -5 -10   3 186.831 11.2374   1
  -5 -10   3 173.422 11.0471   1
   5  10  -3 175.441 10.7953   1
  -5 -10   3 173.504  11.496   1
  -5  10   3 156.768 10.8245   1
   5 -10  -3 168.149 10.1182   1
   5 -10  -3 192.491 11.4608   1
  -5 -10   4 2.63854 3.50764   1
   5  10  -4   2.491 3.03288   1
  -5  10   4-2.32048 3.37422   1
  -5 -10   4-1.41083 3.46282   1
  -5 -10   4-1.94243 2.65208   1
   5 -10  -4 2.81962 3.31443   1
   5 -10  -4 -2.6232 3.16759   1
  -5 -10   5  22.799 5.49842   1
  -5 -10   5   14.75 4.15075   1
  -5 -10   5 24.1006 5.01295   1
  -5  10   5 15.6889 4.47426   1
   5  10  -5 16.4004 4.81558   1
   5 -10  -5 23.4528 5.02227   1
  -5 -10   6 249.818 13.1398   1
  -5 -10   6 272.674 13.9991   1
   5  10  -6 260.455 13.0955   1
  -5 -10   6  254.77 14.2924   1
  -5  10   6 246.338 13.5007   1
  -5  10   6 256.889 15.1431   1
  -5 -10   7 14.5896 4.73201   1
  -5  10   7 20.6333 6.34147   1
  -5  10   7 9.34362 4.51093   1
  -5 -10   7 17.6552 5.07801   1
  -5 -10   7 13.4807 4.51755   1
  -5  10   7  6.9592 7.42673   1
  -5  10   7 4.98166 5.11588   1
  -5  10   8 107.791 10.4212   1
  -5 -10   8 95.7289 9.03528   1
  -5 -10   8  100.34 8.84596   1
  -5 -10   8 108.514 6.09729   1
  -5  10   8 108.448 10.0792   1
  -5 -10   8 102.123 8.69953   1
  -5  10   8 120.474 9.66591   1
  -5  10   9 4.98339 5.09401   1
  -5  10   9 5.00441 4.46712   1
  -5 -10   9 11.4197 4.40414   1
  -5  10   9 6.14549 4.17489   1
  -5 -10   9 7.05525 1.62162   1
  -5  10   9 1.65081 5.12377   1
  -5 -10   9 2.60016 4.16205   1
  -5 -10   9 11.2347 4.47623   1
  -5 -10  10 31.3113 5.88358   1
  -5 -10  10 38.2785 7.67268   1
  -5  10  10 52.4178 7.97691   1
  -5  10  10 44.8903 6.98058   1
  -5  10  10 41.9892 7.98396   1
  -5  10  11 1.31013 4.17703   1
  -5  10  11 2.33892   4.975   1
  -5  10  11 13.3862 4.85921   1
  -5  10  11 7.18945 4.83285   1
  -5 -10  11 5.18016 4.05231   1
  -5 -10  11 9.24213  5.3443   1
  -5 -10  12 12.0599 5.55259   1
  -5  10  12 11.1531 5.60021   1
  -5  10  12 13.4992 4.79928   1
  -5  10  12 3.88088 5.23182   1
  -5 -10  12 6.06879 4.24677   1
  -5  10  12  16.271  5.5227   1
  -5  10  13-6.57868 3.69312   1
  -5 -10  13 4.15962 4.04607   1
  -5  10  13-1.70784 4.58773   1
  -5  10  13-3.16087 4.85638   1
  -5 -10  13-5.24267 5.20747   1
  -5  10  13-5.23702 4.04406   1
  -5  10  14 0.61443 5.95146   1
  -5  10  14 3.58898 5.44828   1
  -5 -10  14 1.99493 4.07259   1
  -5  10  14 4.43049 4.53643   1
  -5 -10  14 4.78174 5.10829   1
  -5  10  14-3.72651 4.05365   1
  -5 -10  15 1.00957  4.2291   1
  -5  10  15-6.43692 4.85672   1
  -5 -10  15 2.00505 6.28116   1
  -5  10  15 7.10064 5.36139   1
  -5  10  15-5.27496 3.88017   1
  -5  10  15 6.84078 4.31851   1
  -5 -10  16 0.88877 4.07969   1
  -5 -10  16 5.44519 5.81653   1
  -5  10  16 4.05439 6.02363   1
  -5  10  16 1.96425 5.98335   1
  -5  10  16-3.52015 4.25762   1
  -5  10  16 -0.0276 4.03737   1
  -5  10  17 2.32942 6.09649   1
  -5 -10  17  2.4544 6.03446   1
  -5 -10  17-0.77803 4.47146   1
  -5  10  17  10.669 6.01202   1
  -5  10  17  7.0922  7.3006   1
  -5  10  17-0.14587 4.87887   1
  -5 -10  18 7.93377 5.35011   1
  -5  10  18-7.23713 4.73749   1
  -5  10  18 3.67366 5.61789   1
  -5  10  18 2.22287 11.7747   1
   5 -11  -1  61.645  6.8943   1
  -5 -11   1 76.1298 8.40737   1
   5  11  -1 61.2806 7.37065   1
  -5  11   1 63.3526 8.00151   1
  -5  11   1 74.4345 6.88185   1
  -5 -11   1 65.9971 8.07936   1
   5 -11  -1 59.3717 7.58573   1
  -5 -11   1 76.3221 8.62954   1
   5  11  -2 1.18786 2.98652   1
  -5 -11   2-1.13403 3.63346   1
  -5  11   2 2.65068 4.15766   1
  -5 -11   2 10.4662 4.43954   1
   5 -11  -2 9.71113 4.39456   1
   5 -11  -2 6.77307 3.51928   1
  -5 -11   2 2.84307 3.43046   1
  -5  11   2 6.79142 3.44503   1
  -5 -11   3 4.61313 4.37383   1
   5 -11  -3-1.82664 3.36835   1
   5  11  -3 5.57825 3.66681   1
   5 -11  -3-4.10697 3.52349   1
  -5  11   3-0.32565 3.31598   1
  -5 -11   3-0.31285 3.62962   1
  -5 -11   3 2.52254 3.49815   1
   5 -11  -4 16.8167 4.44279   1
  -5 -11   4 11.4989 4.37862   1
   5  11  -4 17.5516 4.62339   1
   5 -11  -4 7.53592 4.06147   1
  -5 -11   4 19.1402 5.15765   1
  -5  11   4  10.771 4.54575   1
  -5 -11   4 22.9964  5.4941   1
   5  11  -5 14.6024 4.73549   1
   5 -11  -5 18.4375 4.66312   1
  -5 -11   5 16.6338 5.16463   1
  -5 -11   5 13.8605 4.91703   1
  -5 -11   5 20.3099 5.39242   1
  -5  11   5 14.7014 4.68043   1
  -5 -11   6 145.656  10.277   1
  -5 -11   6 122.457  9.9655   1
  -5  11   6 138.222 10.1402   1
   5  11  -6 128.671  9.7409   1
  -5  11   6 133.529 11.4025   1
  -5 -11   6 155.776 10.8338   1
  -5  11   7 3.01604 4.22275   1
  -5 -11   7 4.13598 4.04792   1
  -5 -11   7   2.334 3.61998   1
  -5  11   7 0.37885  4.7572   1
  -5 -11   7 2.87854  4.0078   1
  -5  11   7  5.5277 3.74815   1
  -5  11   8 35.0057 6.32306   1
  -5 -11   8 37.1058 6.19457   1
  -5 -11   8 46.6429 7.02805   1
  -5 -11   8 55.6264 8.09477   1
  -5  11   8 41.8745 7.63512   1
  -5 -11   8 38.9413 4.24284   1
  -5  11   9 2.33038 4.97006   1
  -5  11   9 1.10339 4.73699   1
  -5  11   9 6.76745 5.10049   1
  -5 -11   9 11.5334 4.15547   1
  -5 -11   9 9.45524 4.57497   1
  -5  11   9-0.65761  3.9437   1
  -5 -11   9  2.4944 4.36772   1
  -5 -11   9 6.32758 1.87332   1
  -5  11  10 11.1251 5.17087   1
  -5  11  10 13.6993 5.27824   1
  -5  11  10  18.807 5.28723   1
  -5 -11  10   18.62 4.93237   1
  -5 -11  10 7.91049  4.5033   1
  -5  11  10 4.61023 5.17306   1
  -5  11  11  3.7914 5.04605   1
  -5  11  11 4.12083 4.86184   1
  -5  11  11 6.22864 5.16441   1
  -5 -11  11 3.94964 4.11828   1
  -5 -11  11 5.74851 4.26001   1
  -5  11  11 4.78533  4.6025   1
  -5  11  12 1.38269 5.38204   1
  -5  11  12 5.48474 4.80668   1
  -5 -11  12-2.28326 3.91701   1
  -5 -11  12 6.28589 4.27653   1
  -5  11  12-1.99583 4.25445   1
  -5  11  12-0.93556 4.13552   1
  -5  11  13 88.4219 11.8032   1
  -5  11  13 128.175 11.3151   1
  -5 -11  13 115.388 9.71329   1
  -5 -11  13 101.948 12.4556   1
  -5  11  13 110.944 9.72338   1
  -5 -11  14-1.05087 4.13254   1
  -5  11  14 5.41446 4.42554   1
  -5  11  14 2.19796 5.43192   1
  -5  11  14 0.17501 4.69199   1
  -5 -11  14 0.73936 5.10148   1
  -5  11  14-0.98637 5.48861   1
  -5 -11  15-1.87571 4.17965   1
  -5 -11  15-0.27851   5.757   1
  -5  11  15 1.32969 6.53756   1
  -5  11  15 6.70643 4.65146   1
  -5  11  15 3.34931 5.92508   1
  -5  11  15 6.82546 4.81437   1
  -5 -11  16 0.10885  6.2306   1
  -5  11  16-2.18112 6.57457   1
  -5 -11  16   10.46 5.34252   1
  -5  11  16   6.942 5.60697   1
  -5  11  16 12.0604 5.11617   1
  -5  11  16 6.46762 4.58458   1
  -5  11  17 12.9919 5.83359   1
  -5 -11  17 16.3608 5.73558   1
  -5  11  17 1.18482 5.29034   1
  -5  11  17 6.29767 7.54423   1
  -5  11  18 9.80139 6.27002   1
  -5 -11  18 18.3927 5.65489   1
  -5  11  18 14.4225 5.94019   1
  -5 -12   1 21.7214 5.67389   1
   5 -12  -1 17.7863  4.6932   1
  -5  12   1 20.8665 4.43759   1
  -5  12   1 17.8573 5.54217   1
   5 -12  -1 14.8545 5.28845   1
  -5 -12   1 18.6979 4.93311   1
  -5 -12   1 13.9197 4.67206   1
   5  12  -1 31.4728 5.90121   1
   5 -12  -2 50.8842 6.76292   1
  -5 -12   2 47.6929 6.83347   1
  -5 -12   2 59.8074  7.5026   1
   5 -12  -2 62.1281  7.6869   1
  -5 -12   2 46.3187 6.89031   1
  -5  12   2 54.3638 7.61462   1
  -5  12   2  61.093 5.89974   1
   5  12  -2 63.7386 7.91256   1
  -5 -12   3 10.1176 4.89909   1
   5 -12  -3 7.88492 4.36427   1
  -5 -12   3 16.3151 5.03979   1
   5  12  -3 8.65086 4.16921   1
   5 -12  -3 15.6353  4.4171   1
  -5 -12   3 7.61142 4.14504   1
  -5  12   3 11.7171 4.88504   1
   5  12  -4 0.75589 3.97241   1
  -5  12   4-0.04381 3.84318   1
  -5 -12   4 5.28309 3.86307   1
  -5 -12   4 1.93606  4.0009   1
   5 -12  -4-3.27474 3.87011   1
  -5 -12   4 7.89386 3.88152   1
   5 -12  -4 5.28647 3.55881   1
  -5 -12   5 3.64775 4.35738   1
  -5  12   5 1.10764 3.89543   1
   5  12  -5 7.01306 4.06104   1
  -5 -12   5  3.6174 3.65801   1
   5 -12  -5 2.03325  3.4618   1
  -5 -12   5 7.36577 4.11351   1
  -5 -12   6 18.9198 5.25731   1
   5  12  -6 25.6383 5.77686   1
  -5 -12   6 32.1751 6.46207   1
  -5  12   6 31.0117 7.01968   1
  -5 -12   6 32.0511 6.54815   1
  -5  12   6 27.4315  5.7651   1
  -5  12   7-6.86308 4.09581   1
  -5 -12   7 2.82454 3.95196   1
  -5 -12   7-6.22842 3.11539   1
  -5 -12   7 2.06885  4.1953   1
  -5  12   7-2.82646 3.14295   1
  -5 -12   8 57.1628 8.03665   1
  -5  12   8 65.0246 9.46763   1
  -5 -12   8 55.7945 7.40281   1
  -5 -12   8 55.1433  8.2554   1
  -5 -12   8 57.0565  5.0434   1
  -5  12   8 59.3362 7.78233   1
  -5  12   9-6.14071 4.26509   1
  -5  12   9-3.94569 3.58034   1
  -5 -12   9-1.33982 3.11923   1
  -5  12   9 5.38789 4.19071   1
  -5 -12   9-0.46789  1.7578   1
  -5 -12   9-0.69196 4.09399   1
  -5 -12  10-0.18017 4.36797   1
  -5  12  10-3.58639 6.01261   1
  -5  12  10-8.98357 3.76974   1
  -5  12  10-0.34989 4.62126   1
  -5 -12  10 4.88209 3.92284   1
  -5  12  10-4.02652  4.6063   1
  -5  12  11 26.2562 6.06412   1
  -5 -12  11 28.1225 6.75562   1
  -5  12  11 24.0521 6.64096   1
  -5  12  11 25.8217 6.43682   1
  -5  12  11 3.89628 5.25379   1
  -5 -12  11 16.8527 5.27769   1
  -5  12  12 11.3111 5.44807   1
  -5  12  12 19.1903 5.78638   1
  -5 -12  12 16.0517 5.14513   1
  -5  12  12 8.35969 5.70649   1
  -5  12  12 12.2723 6.23399   1
  -5 -12  12 7.67171   5.977   1
  -5 -12  13 0.59596 4.03215   1
  -5  12  13-3.28876 5.16968   1
  -5  12  13 2.03993 4.69393   1
  -5  12  13-8.43076 4.41719   1
  -5  12  13 2.80361 5.69264   1
  -5 -12  13-1.37602 5.56815   1
  -5  12  14 13.8071 5.36269   1
  -5 -12  14 23.1124 5.99855   1
  -5  12  14  17.345 6.77036   1
  -5 -12  14 25.3727 7.64891   1
  -5  12  14 15.2188 6.48495   1
  -5  12  14  14.856 5.23157   1
  -5 -12  15  1.4419 5.26112   1
  -5 -12  15 3.37551  4.7067   1
  -5  12  15 1.18347 6.36029   1
  -5  12  15 2.38483 5.56208   1
  -5  12  15-5.14174 4.48508   1
  -5  12  15-1.30963  5.1204   1
  -5 -12  16 10.0315 5.32426   1
  -5 -12  16  9.1633 6.92342   1
  -5  12  16 2.60187 7.26577   1
  -5  12  16 4.05393 5.82895   1
  -5  12  16 18.0288 6.26339   1
  -5  12  16 10.5034 4.99086   1
  -5  12  17 88.2031 10.4781   1
  -5 -12  17   80.73  9.6192   1
  -5  12  18 3.88462 5.63091   1
  -5 -13   1 18.4112 4.60589   1
  -5  13   1 13.6724 4.13143   1
   5 -13  -1 13.5351 4.68124   1
   5 -13  -1 15.4337 5.42181   1
  -5 -13   1 13.9654 5.02691   1
  -5 -13   1 17.7615 5.14576   1
  -5  13   1 9.86556 4.86065   1
   5  13  -1 11.6786 4.31185   1
   5  13  -2-1.06817 3.59707   1
  -5  13   2 1.54091 4.29222   1
   5 -13  -2-2.05005 3.85033   1
  -5 -13   2  6.9761 3.92344   1
  -5 -13   2 4.57809 4.38019   1
  -5 -13   2 3.06964 4.07203   1
   5 -13  -2-1.40693 4.04034   1
  -5 -13   3 16.9228 5.49878   1
   5 -13  -3 21.4024 4.95415   1
  -5 -13   3 25.7835  5.6478   1
   5  13  -3 20.0115  5.1875   1
  -5  13   3 13.4215 5.08317   1
   5 -13  -3 25.8207  5.9271   1
  -5 -13   3 18.6431 4.97796   1
  -5 -13   4 109.173 10.4135   1
  -5  13   4 92.7514  9.8154   1
  -5 -13   4 78.7781 7.94333   1
   5 -13  -4 91.5858 7.96999   1
  -5 -13   4 77.3208 8.60558   1
   5  13  -4 102.698 9.87856   1
  -5 -13   5 123.047 9.42653   1
   5  13  -5 106.434 9.31545   1
  -5 -13   5 129.518 9.80244   1
  -5  13   5 119.656 10.1334   1
  -5 -13   5 119.318 10.0758   1
  -5  13   6  5.3081 4.19897   1
  -5 -13   6  3.2049 4.53448   1
  -5 -13   6-0.37236 3.24112   1
  -5 -13   6 0.14633 3.92653   1
   5  13  -6 1.05053 3.26796   1
  -5  13   6 -3.1871 3.79296   1
  -5 -13   7 33.7728 6.64319   1
  -5  13   7 23.3343 6.94914   1
  -5  13   7 23.7188 5.76175   1
  -5 -13   7 28.8407 5.75847   1
  -5 -13   7  24.857 4.20173   1
  -5 -13   7 36.0365 6.60749   1
  -5 -13   8 3.79589 4.62692   1
  -5  13   8 7.89034 5.11281   1
  -5  13   8 6.81788 4.63037   1
  -5 -13   8 1.89269 3.79175   1
  -5 -13   8 12.5791 3.04771   1
  -5 -13   8  9.4266  4.9951   1
  -5  13   9  6.9229 4.60297   1
  -5  13   9 5.56356 5.21381   1
  -5  13   9 0.11603 6.60243   1
  -5 -13   9-0.51603 2.03334   1
  -5 -13   9 4.74778 4.61843   1
  -5 -13   9 6.41176 3.85265   1
  -5  13  10 7.06604 5.07276   1
  -5  13  10 9.19324 5.92378   1
  -5 -13  10 15.4704  5.0325   1
  -5 -13  10 17.3468 5.66837   1
  -5  13  10 15.5913 5.42815   1
  -5  13  11 9.66949 5.35573   1
  -5  13  11 4.66633  5.3072   1
  -5 -13  11  12.135 6.12205   1
  -5  13  11 15.5526 5.90522   1
  -5 -13  11 12.2487 4.90083   1
  -5 -13  12 3.30252 5.34494   1
  -5  13  12 -0.7896 5.24861   1
  -5 -13  12-2.52261 3.74366   1
  -5  13  12 9.86219 4.89299   1
  -5  13  12  8.4324 5.84965   1
  -5  13  13 69.3649 10.7156   1
  -5  13  13 64.8272 10.0232   1
  -5  13  13 77.6721 8.85327   1
  -5 -13  13 53.7288 7.73772   1
  -5 -13  13  47.499 9.05374   1
  -5  13  14-0.34199 5.17848   1
  -5 -13  14-3.39058 5.35805   1
  -5  13  14 2.73626 5.88269   1
  -5  13  14 -3.0558 4.80722   1
  -5  13  14 8.38809 5.98473   1
  -5 -13  14 0.09093 4.57635   1
  -5 -13  15 19.6709 7.02291   1
  -5 -13  15 28.1938 6.54501   1
  -5  13  15 28.0189 8.19033   1
  -5  13  15 35.2649 6.44957   1
  -5  13  15  2.6401 6.26196   1
  -5  13  15 33.2041 7.01649   1
  -5  13  16 21.2379 7.21343   1
  -5 -13  16  23.625 8.00521   1
  -5  13  16 22.7799  5.8667   1
  -5  13  16 24.6953 9.01646   1
  -5 -13  16 25.6053  6.4795   1
  -5  13  16 2.99549  6.2089   1
  -5  13  17-4.40436 5.64181   1
  -5  13  17 7.14371 5.43299   1
  -5 -13  17 4.03478 4.98681   1
  -5 -14   1 26.2724 6.38661   1
  -5 -14   1 16.8657 4.76881   1
  -5 -14   1 27.2967 6.49611   1
   5 -14  -1 31.1507 5.68963   1
  -5  14   1 34.4171 6.61473   1
   5  14  -1 26.5455 5.74073   1
   5 -14  -1 18.5224 5.68572   1
  -5  14   1 29.4193 5.03326   1
  -5  14   2 18.5731 5.15936   1
   5 -14  -2 12.3898 4.38072   1
   5 -14  -2  7.4853 4.25907   1
   5  14  -2 14.4061 4.54235   1
  -5 -14   2 8.91414  4.7774   1
  -5 -14   2  6.5368 4.32415   1
  -5 -14   2 15.8781 4.55702   1
   5 -14  -3 27.6988 5.52443   1
  -5 -14   3 44.0298 6.80322   1
   5  14  -3 24.3394  5.6305   1
  -5  14   3 38.5699 6.73881   1
  -5 -14   3  25.138 5.89436   1
  -5 -14   3 30.7095 6.19424   1
   5 -14  -3 32.2838 6.90522   1
   5 -14  -4 55.0714 7.20154   1
  -5 -14   4  50.934 7.24374   1
   5  14  -4 53.1178 7.53464   1
  -5 -14   4 51.0442 7.91548   1
  -5  14   4 47.9529 7.48971   1
  -5 -14   4 58.0214 7.71552   1
   5  14  -5 65.8265 8.04304   1
  -5 -14   5 77.8298 9.24759   1
  -5 -14   5 72.8354 8.72355   1
  -5 -14   5 68.5772 8.43184   1
  -5  14   5 64.9624 8.54644   1
  -5  14   6 5.92918 4.59551   1
  -5 -14   6-1.38013 3.66726   1
  -5 -14   6 0.11214 4.27763   1
  -5 -14   6 10.2416 4.16147   1
   5  14  -6 2.73783 4.19805   1
  -5  14   6 2.13458 4.25331   1
  -5  14   7 4.28004 5.29218   1
  -5 -14   7 6.20805 4.69964   1
  -5 -14   7 4.44598 3.16824   1
  -5 -14   7 3.12502 3.93817   1
  -5 -14   7 6.22699 4.92666   1
  -5  14   7 4.90341 4.18531   1
  -5  14   8 7.89677 5.64408   1
  -5 -14   8 14.7709 3.38319   1
  -5 -14   8  7.2435  4.7349   1
  -5 -14   8 17.1407  5.2606   1
  -5  14   8  14.286 5.24489   1
  -5 -14   8 6.94934 4.55374   1
  -5 -14   9 6.50536 4.52451   1
  -5 -14   9 2.22886 2.21245   1
  -5  14   9 1.60871  4.4892   1
  -5 -14   9 4.33697 4.42272   1
  -5  14   9-4.45723 3.83321   1
  -5  14  10 7.08473 5.49584   1
  -5  14  10 23.5395 6.01789   1
  -5 -14  10 24.0634 5.99334   1
  -5 -14  10 8.84125 5.08797   1
  -5  14  11  -2.916 4.66138   1
  -5 -14  11 6.10374 4.24594   1
  -5  14  11 1.46474 5.47944   1
  -5 -14  11 6.31119 5.46554   1
  -5  14  11 0.81962 4.87653   1
  -5 -14  12 31.1949 8.01978   1
  -5 -14  12 37.9041 6.74762   1
  -5  14  12 30.2911 6.80739   1
  -5  14  12 33.0829 7.86323   1
  -5  14  12 20.8551 7.28639   1
  -5  14  13 15.1959 6.89263   1
  -5 -14  13 41.9552  7.4524   1
  -5  14  13 30.0736 8.15864   1
  -5 -14  13 36.4373 8.71804   1
  -5  14  13 42.3974 7.30319   1
  -5 -14  14 59.0079  8.4319   1
  -5  14  14  59.256  10.047   1
  -5 -14  14 53.3581 9.49777   1
  -5  14  14 64.9479 8.39723   1
  -5 -14  15-3.46861 5.82032   1
  -5  14  15 12.1974 7.02056   1
  -5 -14  15  1.0353 4.84633   1
  -5  14  15 0.95497 5.51256   1
  -5  14  15 -6.7084 4.53647   1
  -5  14  15  -3.579 5.28414   1
  -5  14  16-8.80243 5.29541   1
  -5 -14  16 5.42053 6.24529   1
  -5  14  16 4.15223 5.82419   1
  -5  14  16 2.30057 5.16102   1
  -5 -14  16 3.18109 5.43673   1
  -5 -14  17 67.6501 8.84056   1
  -5  14  17 65.6948 9.68768   1
  -5 -15   1 25.8775  5.8902   1
   5  15  -1 11.9554 5.41578   1
   5  15  -1 20.4188 5.86325   1
  -5 -15   1 13.1271 5.50439   1
  -5 -15   1  15.941 4.68361   1
   5 -15  -1 23.4727 5.62377   1
   5 -15  -1 20.1062 5.56919   1
  -5  15   1 21.6558 5.87163   1
  -5  15   2  59.609   8.368   1
   5  15  -2 61.2147 7.85109   1
   5 -15  -2 57.1299 8.57452   1
   5 -15  -2 71.7368 8.11056   1
  -5 -15   2 64.0759 8.29671   1
  -5 -15   2 69.9296 8.11531   1
   5  15  -2  57.655 8.22231   1
  -5 -15   2 55.0876 7.91786   1
  -5 -15   3 2.48183 3.92413   1
  -5 -15   3 0.26894  3.5261   1
   5 -15  -3  -2.397 3.52125   1
   5  15  -3 3.79053 3.97496   1
  -5 -15   3 4.83934 4.22095   1
  -5  15   3  1.2935 4.50042   1
   5  15  -3-3.54812 4.13105   1
   5  15  -4 21.5605 5.40081   1
  -5 -15   4  20.315  5.2261   1
  -5 -15   4 12.0905 4.66115   1
   5  15  -4  25.801 5.84346   1
  -5 -15   4 14.4456 5.18585   1
  -5  15   4 12.4441 5.10485   1
   5 -15  -4 19.6104 5.02642   1
  -5 -15   5 7.93213 4.28008   1
  -5 -15   5 7.13089 5.45022   1
  -5 -15   5 14.8223 4.62361   1
   5  15  -5 13.6093 5.31474   1
   5  15  -5 5.57866  4.4406   1
  -5  15   5 19.2673 5.27513   1
  -5 -15   6 12.1722 5.02562   1
   5  15  -6 11.0707 4.76403   1
   5  15  -6 4.16701 4.61135   1
  -5 -15   6 13.9342 4.90025   1
  -5 -15   6 12.0968 5.07471   1
  -5  15   6 13.7121 5.84024   1
  -5  15   6 9.54797 4.78386   1
  -5 -15   7 7.00352 4.33301   1
  -5  15   7 0.00626 5.08095   1
   5  15  -7  8.1534 4.78597   1
  -5 -15   7 5.68239 3.29827   1
  -5  15   7 6.79242 4.71692   1
  -5 -15   7 7.68094 4.92037   1
  -5 -15   7 11.4956 4.96592   1
   5  15  -8 11.1024 4.78782   1
  -5  15   8 13.6173 5.81428   1
  -5 -15   8 14.5592 5.31163   1
  -5 -15   8 14.2444 6.01398   1
  -5 -15   8 12.6355 5.16248   1
  -5 -15   8 12.2564 3.68545   1
  -5  15   8  19.152 5.65796   1
  -5  15   9 0.51475 4.66968   1
  -5 -15   9 3.74876 2.38428   1
   5  15  -9 4.22072 4.59239   1
  -5  15   9-3.73491 4.25644   1
  -5 -15   9  6.4313 4.75285   1
  -5 -15   9  2.0749 4.35475   1
  -5 -15  10 2.96697 5.14097   1
  -5 -15  10 3.71081 1.60451   1
  -5  15  10-1.20675 5.35489   1
  -5  15  10 17.0359 5.91474   1
  -5 -15  10 5.35571 4.18731   1
  -5 -15  11 4.11089 4.21862   1
  -5 -15  11-5.64462 4.59249   1
  -5  15  11 7.53575 5.05148   1
  -5  15  11  0.0185 5.55323   1
  -5  15  12 6.50099 5.73212   1
  -5  15  12 18.7064 6.55056   1
  -5 -15  12 6.25547 5.10974   1
  -5 -15  12 28.8731 7.28638   1
  -5  15  13 0.85587 4.83029   1
  -5  15  13-0.81497 6.16557   1
  -5 -15  13 4.94054 4.76234   1
  -5  15  13-7.99671   5.446   1
  -5 -15  13 5.44904 5.72428   1
  -5  15  14 5.15816 6.16332   1
  -5 -15  14 13.2855 5.67946   1
  -5  15  14 18.2303 6.12653   1
  -5 -15  14 8.95143 6.25601   1
  -5 -15  15 2.23449  6.5431   1
  -5  15  15-4.34781 5.31908   1
  -5  15  15 6.85114 6.70341   1
  -5 -15  15 9.52399 5.65633   1
  -5 -15  16 37.1864 7.86544   1
  -5 -15  16 43.2102 14.2052   1
  -5  15  16 10.5799 6.77188   1
  -5  15  16 36.6414 6.73796   1
  -5  16   1 20.3767 6.16347   1
   5  16  -1 7.18283 4.54981   1
   5 -16  -1 14.0244  4.9643   1
  -5 -16   1  5.5612  5.1574   1
   5 -16  -1 10.3488 4.61232   1
  -5 -16   1 8.89244 4.73198   1
   5  16  -1 6.66876 4.27112   1
  -5 -16   2 22.8823 6.17635   1
  -5  16   2 15.3267   5.521   1
  -5 -16   2 24.1615 6.02307   1
   5  16  -2 18.4837 5.31322   1
   5 -16  -2 17.5517 5.52967   1
   5 -16  -2 17.3544 5.05497   1
   5  16  -2 21.4035 5.27963   1
  -5 -16   3 14.5763 5.69147   1
   5 -16  -3 11.4175 4.95019   1
   5  16  -3 16.0299 5.17181   1
  -5  16   3 14.3101 5.40298   1
   5  16  -3 23.0948 5.65481   1
  -5 -16   3 10.1495 5.21181   1
  -5 -16   4 37.3268 6.63087   1
   5  16  -4 51.1036 7.87441   1
   5  16  -4 29.9175  6.2136   1
  -5  16   4 31.6538 6.72019   1
  -5 -16   4 39.1298  6.6731   1
   5 -16  -4 42.5084  10.404   1
  -5 -16   4 44.2934 7.60578   1
   5  16  -5 -0.9444 4.14595   1
  -5 -16   5 3.35576 4.47458   1
  -5 -16   5 2.37697 3.87411   1
  -5  16   5  0.0713 4.37038   1
   5  16  -5 1.68874 4.52002   1
  -5 -16   5 3.37905 5.07763   1
   5  16  -6 50.6239 7.30512   1
  -5 -16   6 45.6715 7.63835   1
  -5 -16   6 47.3323 7.31305   1
  -5 -16   6 42.0379 6.96646   1
  -5  16   6 39.4124 8.25755   1
   5  16  -6 44.5343  8.3968   1
  -5  16   6 46.8157 7.62335   1
  -5 -16   7  29.227 6.32036   1
  -5 -16   7 24.3227 4.59161   1
  -5 -16   7  23.633 6.09666   1
  -5  16   7 35.4205  7.0171   1
  -5 -16   7 28.0494  7.1403   1
  -5  16   7 36.2556  7.7921   1
   5  16  -7  21.571 5.65314   1
  -5 -16   8 4.61442 4.67211   1
  -5 -16   8 2.35643  3.0592   1
  -5  16   8 -1.8548 4.87192   1
   5  16  -8 7.43405 4.70144   1
  -5 -16   8 1.35644 4.45493   1
  -5  16   8 3.24303 4.48401   1
   5  16  -9 2.31175 4.53692   1
  -5  16   9 4.16685 4.65208   1
  -5 -16   9 1.16586 4.34054   1
  -5 -16   9 2.45838 5.21128   1
  -5 -16   9 0.20007 2.40738   1
  -5  16   9 5.04195 5.36624   1
  -5 -16  10 4.73506  1.9775   1
  -5  16  10 7.90206 5.80717   1
  -5 -16  10 -0.5418 5.23389   1
  -5  16  10 14.7985 5.72459   1
  -5 -16  10 5.85681  4.9367   1
  -5 -16  11 15.4297 5.90842   1
  -5  16  11 12.9088   6.224   1
  -5 -16  11 7.62815 5.94746   1
  -5  16  11 14.6488 5.83989   1
  -5 -16  12 28.0799 7.62208   1
  -5  16  12 20.7723 6.67684   1
  -5 -16  12 10.8087 5.65043   1
  -5 -16  13 95.0873 12.2204   1
  -5  16  13 122.708 11.4559   1
  -5 -16  14-4.09637  4.8215   1
  -5 -16  14  5.8121 6.68244   1
  -5  16  14 0.96512 5.44173   1
  -5  16  14 12.5077 10.5237   1
  -5 -16  15 8.44716 7.48322   1
  -5  16  15 4.28284 5.77254   1
  -5 -16  15-1.99083  5.4225   1
  -5  16  15 0.87255 6.50844   1
  -5 -16  16 6.80143 5.53821   1
  -5  16  16-3.85106 6.48956   1
  -5  16  16 1.86993 5.37774   1
   5  17  -1  10.232 4.56635   1
   5 -17  -1 7.98869 4.62927   1
  -5  17   1 12.0177  5.9736   1
   5  17  -1 15.6301 5.74225   1
   5 -17  -1 3.04789 5.16051   1
  -5 -17   1   17.24 6.19739   1
  -5 -17   1 14.0944 5.25344   1
  -5 -17   2 1.72194 4.63736   1
   5 -17  -2 2.64214 4.50112   1
   5  17  -2 1.44653 4.67721   1
  -5  17   2 3.92549  5.4175   1
  -5 -17   2 8.73657 5.55678   1
   5  17  -2 0.06919 4.56644   1
  -5 -17   3 18.2271 6.29127   1
   5  17  -3 27.2043 6.36818   1
   5 -17  -3 20.5016 5.66782   1
   5  17  -3 14.3701 5.79281   1
  -5  17   3 18.3259 6.07627   1
  -5 -17   3 23.6396 6.02002   1
  -5 -17   4 13.0806 5.84557   1
   5  17  -4 2.30546 4.85432   1
  -5  17   4 7.97662 5.26954   1
   5  17  -4 2.23893 4.50357   1
  -5 -17   4 20.2617 5.63917   1
  -5 -17   5 124.548 12.1877   1
   5  17  -5 116.655 9.91926   1
  -5 -17   5 132.686 11.4729   1
   5  17  -5 139.663 10.9095   1
  -5  17   5 131.247 11.5485   1
  -5  17   6 47.5575 7.96835   1
  -5  17   6 41.9369 8.52985   1
  -5 -17   6  60.714 9.07379   1
   5  17  -6 58.2234 8.00859   1
  -5 -17   6 57.3193 8.90965   1
   5  17  -7 6.35933  4.8815   1
  -5  17   7 12.0431 5.30791   1
  -5 -17   7 0.81063 3.96192   1
  -5 -17   7  3.8441 3.42478   1
  -5 -17   7 1.03691 5.24608   1
  -5 -17   8 -2.1165 4.24516   1
  -5  17   8 0.81073 5.46701   1
  -5  17   8-2.78466 4.19117   1
   5  17  -8-2.68905 4.61923   1
  -5 -17   8 0.33557 4.13543   1
  -5 -17   8-2.19556 3.20864   1
  -5  17   9 47.0967 9.04389   1
  -5 -17   9 41.4131 7.75366   1
  -5 -17   9  44.657  7.6125   1
  -5  17   9  56.875   8.355   1
  -5 -17   9 36.1016 4.43636   1
  -5 -17  10  57.811 8.99504   1
  -5 -17  10 53.3368 4.17793   1
  -5 -17  10 57.9011 9.26857   1
  -5  17  10 51.3561  8.4329   1
  -5 -17  11 4.38007 5.12893   1
  -5 -17  11 0.44125 5.44951   1
  -5  17  11 7.08422 5.50381   1
  -5 -17  12 45.0546 8.13599   1
  -5 -17  12 55.3269 9.95834   1
  -5  17  12 57.7757 8.47408   1
  -5  17  13-2.48201 5.31495   1
  -5 -17  13 5.26422 6.46778   1
  -5 -17  13  3.5094 5.21679   1
  -5 -17  14 1.33371 5.31916   1
  -5  17  14-0.22164 5.56771   1
  -5 -17  14 2.53538 6.78808   1
  -5 -17  15 33.3058 9.76001   1
  -5  17  15 55.6763 8.12563   1
  -5 -17  15 28.9531  7.5295   1
   5  18  -1-0.11572 4.77231   1
  -5  18   1 9.05582  5.2365   1
  -5 -18   1 4.41951 4.90993   1
   5 -18  -1 16.4273 5.82248   1
   5 -18  -1 1.28191 5.56503   1
  -5 -18   1 11.4358  5.7197   1
   5  18  -1-4.46821 4.59717   1
  -5  18   2-1.35192 4.38246   1
  -5 -18   2-0.13842  4.3747   1
   5  18  -2  4.8967 4.29988   1
  -5 -18   2 -0.0206 4.94848   1
   5 -18  -2 3.21855 4.74051   1
   5  18  -2-7.45905 4.48348   1
  -5 -18   3 38.7754 7.77184   1
   5 -18  -3 39.0626 6.75173   1
  -5 -18   3 40.6427 7.65455   1
   5  18  -3 41.7761 7.69701   1
  -5  18   3  39.568 8.18604   1
   5  18  -3 34.9974 6.83891   1
   5  18  -4 14.4036 5.93843   1
   5  18  -4 1.31992 4.97912   1
  -5  18   4 14.1057 5.88093   1
  -5 -18   4 21.6013 6.50304   1
  -5 -18   4 8.25113 5.44907   1
  -5  18   5 0.77592  4.8025   1
  -5 -18   5  9.2381 5.28916   1
   5  18  -5   1.512 4.81737   1
  -5  18   5-3.60026 5.22101   1
  -5 -18   5-0.40884 5.52437   1
   5  18  -5 8.43945 5.20575   1
   5  18  -6 5.79088 4.89649   1
  -5 -18   6-1.68205 5.38925   1
  -5  18   6-4.40232 4.27993   1
  -5 -18   6 -0.7738  3.7178   1
  -5  18   6-2.96232 5.41764   1
  -5 -18   6 2.01745 4.54679   1
  -5 -18   7 71.4392 10.0674   1
   5  18  -7 59.2114 8.38217   1
  -5 -18   7 60.9185 9.10668   1
  -5 -18   7 45.1091 6.08463   1
  -5  18   7 55.2074 9.04836   1
  -5  18   7  57.042 8.52628   1
   5  18  -8-4.88434 4.26526   1
  -5 -18   8 2.53461 4.71913   1
  -5 -18   8-3.56359 3.10132   1
  -5  18   8 2.18784 4.75297   1
  -5  18   9 74.4392 9.82392   1
  -5 -18   9 51.0051 5.29851   1
  -5 -18   9 59.9444 9.07862   1
  -5  18  10 8.31165 5.73578   1
  -5 -18  10 2.93463 2.34236   1
  -5 -18  10 2.67908  5.1277   1
  -5 -18  11 7.97958 5.30375   1
  -5  18  11 11.5779 6.42698   1
  -5  18  12 0.52505  5.0984   1
  -5 -18  12-0.27935 4.96204   1
  -5 -18  13 8.91828 6.26271   1
  -5  18  13 6.50443 6.10786   1
  -5 -18  14 10.9833 6.29376   1
  -5  18  14-4.83879 5.55722   1
  -5  18  15 7.23945 6.28056   1
  -5 -18  15 5.76601 5.75182   1
  -5 -19   1-1.46464 4.41133   1
  -5 -19   1-1.59996 4.23198   1
  -5  19   1 3.59468 5.38106   1
   5 -19  -1 -0.6955 5.00029   1
   5  19  -1 3.47029 5.21927   1
   5  19  -1-7.68016 4.78801   1
  -5 -19   2  8.9143 5.45697   1
   5  19  -2 14.3024 5.97815   1
  -5  19   2 10.9283 5.98737   1
   5 -19  -2-0.49596 4.88945   1
  -5 -19   2 16.8445  5.5971   1
   5  19  -2 3.71649 5.35108   1
   5  19  -3 39.3643 7.68238   1
   5 -19  -3 49.1719 8.72659   1
  -5 -19   3 52.8551 8.12158   1
  -5  19   3 61.7333 9.43134   1
  -5 -19   3 39.5638 7.79265   1
   5  19  -3 38.9316  7.6366   1
  -5 -19   4 29.6297 6.90639   1
   5  19  -4 40.1392 7.37398   1
  -5  19   4 29.5492 7.63427   1
  -5 -19   4 39.7571 7.38402   1
   5  19  -4  36.436 7.15658   1
  -5  19   5-2.32788 6.24227   1
  -5 -19   5 6.04826 5.42614   1
  -5 -19   5 12.0694 6.46003   1
   5  19  -5 3.23014  5.1176   1
   5  19  -5  5.1531 5.69698   1
  -5  19   5-2.23457 5.43871   1
  -5 -19   6 1.42589  4.8268   1
   5  19  -6 8.14212 5.50894   1
  -5  19   6 1.98475 5.23154   1
  -5 -19   6  1.6502 5.67827   1
  -5 -19   6 5.94034  4.3441   1
   5  19  -7 21.0927 6.14646   1
  -5  19   7 14.3959 6.21109   1
  -5 -19   7 18.4334 4.68263   1
  -5 -19   7 23.9139 6.54037   1
  -5  19   8 14.1388   6.161   1
  -5 -19   8 6.07017  5.9926   1
   5  19  -8 6.24563 5.46797   1
  -5 -19   8  13.908 4.10885   1
  -5 -19   9  8.2627 5.67823   1
  -5  19   9 7.82534 5.60298   1
  -5 -19   9 8.55636 3.46916   1
  -5 -19  10  78.053 10.4108   1
  -5  19  10 74.3568 10.1503   1
  -5 -19  11 20.4265 6.97182   1
  -5  19  11 12.2009 7.05171   1
  -5 -19  12 56.5867 9.21008   1
  -5  19  12 73.9688 9.93524   1
  -5 -19  13-0.25464 5.82584   1
  -5  19  13 5.48778 6.00803   1
  -5 -19  14 18.4371  7.2329   1
  -5  19  14 2.91592 6.12493   1
   5 -20  -1 91.2977 10.2001   1
  -5  20   1 106.901 12.2842   1
   5  20  -1 88.2401 10.4253   1
   5  20  -1 88.0175 10.9024   1
  -5 -20   1 106.744  11.134   1
  -5 -20   1 82.8853 10.6031   1
   5  20  -2 33.6493 7.55168   1
  -5 -20   2 21.5302 6.93098   1
  -5 -20   2 12.9249 6.72632   1
   5  20  -2 25.9099 6.11928   1
   5 -20  -2 33.3026 7.31881   1
  -5  20   2 25.7279 7.55561   1
  -5 -20   3  23.878 6.78362   1
   5  20  -3  12.386 6.09735   1
  -5  20   3 2.62061 5.81181   1
   5  20  -3 24.9616 6.82643   1
  -5 -20   3 8.06847 5.91493   1
   5  20  -4-0.77733 5.54871   1
   5  20  -4 4.19497 5.47201   1
  -5  20   4-4.34621  4.5212   1
  -5 -20   4-0.07239 5.76945   1
  -5 -20   4-0.80203 5.26792   1
   5  20  -5 2.51805 5.95085   1
  -5 -20   5 3.42988 4.54107   1
  -5 -20   5-1.72084 5.91019   1
   5  20  -5-1.78036 4.97572   1
  -5 -20   5-2.20206 4.58064   1
  -5  20   5 5.65714 5.85575   1
   5  20  -6 66.2497 9.12189   1
  -5  20   6 76.2984 10.8406   1
  -5 -20   6 95.4183 11.1588   1
  -5 -20   6 80.7595 10.8528   1
  -5  20   7 6.98878 5.83784   1
  -5 -20   7-1.58586 4.89298   1
   5  20  -7 16.9128 5.72061   1
  -5 -20   7 0.24821 4.21872   1
  -5 -20   8 56.3182 9.53427   1
  -5 -20   8 57.6027 6.89198   1
  -5  20   8 55.4779 9.29673   1
  -5  20   9 10.2741 6.11019   1
  -5 -20   9 10.3835  3.9056   1
  -5 -20   9 11.5106   6.369   1
  -5  20  10 8.18863 6.08453   1
  -5 -20  10 7.59368 6.12485   1
  -5 -20  10 7.69453 3.19666   1
  -5  20  11 126.357 13.1852   1
  -5 -20  11 93.9873 11.4598   1
  -5 -20  12 2.17383 6.20816   1
  -5  20  12 6.72465 6.45733   1
  -5 -20  13-1.42303 5.92774   1
  -5  20  13 16.1813 6.88873   1
   5  21  -1 2.97129 5.03847   1
   5  21  -1 2.68102 5.89531   1
  -5  21   1-1.88281  5.9059   1
  -5 -21   1-5.62166 5.91178   1
   5 -21  -1-1.89515  5.3121   1
  -5 -21   1-5.94027 5.27896   1
   5 -21  -2  2.3591 5.90526   1
  -5  21   2 1.45112 5.39698   1
  -5 -21   2 0.45298 4.78928   1
   5  21  -2 6.00935 5.67768   1
   5  21  -2-4.38622 5.29949   1
  -5 -21   2-9.36283 4.33599   1
  -5  21   3 11.2804 6.77272   1
  -5 -21   3 15.9718 7.19758   1
   5  21  -3 17.2314 7.39065   1
   5  21  -3 9.30265 6.16707   1
  -5 -21   3 17.4185 6.27454   1
  -5  21   4  7.0556 5.54397   1
   5  21  -4  0.4813 5.24477   1
  -5 -21   4 3.36648 4.96484   1
   5  21  -4 2.70237 5.49912   1
  -5 -21   4 2.15173  5.6643   1
  -5  21   5 4.45935 5.09112   1
   5  21  -5 4.94119 5.67774   1
  -5 -21   5-4.70437 5.48422   1
  -5 -21   5 13.3108 6.84732   1
  -5 -21   5 6.50271 4.79296   1
  -5 -21   6 12.0722 4.71296   1
   5  21  -6 25.5496 6.35761   1
  -5 -21   6 18.1734 6.83256   1
  -5  21   6 17.7494 7.10912   1
  -5 -21   7 33.7844 8.25245   1
  -5  21   7 31.0088 8.44369   1
   5  21  -7 33.6069  7.1976   1
  -5 -21   7 15.6791 5.30667   1
  -5 -21   8-8.01972 3.75873   1
  -5 -21   8 5.99369 5.91776   1
  -5  21   8 0.67328 5.37404   1
  -5 -21   9 11.8463 6.79805   1
  -5 -21   9 6.79474 4.13129   1
  -5  21   9 6.36365 6.03554   1
  -5 -21  10-1.61061 3.13561   1
  -5  21  10  5.0671 6.11795   1
  -5 -21  10-0.08001 5.76224   1
  -5 -21  11 18.6779 7.47381   1
  -5  21  11 16.2626   7.366   1
  -5  21  12 2.03097 6.56909   1
  -5 -21  12 0.27716 6.27685   1
  -5 -22   1 5.71894 6.25034   1
   5 -22  -1 7.39362 6.21797   1
  -5  22   1 15.7256 7.25825   1
  -5 -22   1 3.54902 6.56225   1
   5  22  -1 10.9254  6.2867   1
   5  22  -1  13.444 6.45962   1
   5  22  -2 1.88027 5.97825   1
  -5 -22   2 2.72769 6.26024   1
   5  22  -2 5.02414  5.6664   1
  -5  22   2 0.55278 6.15733   1
  -5 -22   2 4.01134 6.47346   1
   5 -22  -2 -0.4615 5.72064   1
  -5 -22   3  2.6618 5.65718   1
   5  22  -3-0.70062 5.33445   1
  -5 -22   3 4.36927 6.07497   1
  -5  22   3  2.4268 6.32335   1
   5  22  -3 4.88761 5.15934   1
  -5 -22   4 5.62525 5.14608   1
   5  22  -4 1.28663  5.6065   1
   5  22  -4 0.75428 4.92525   1
  -5 -22   4 8.31212 6.31236   1
  -5  22   4 2.49456 5.75769   1
  -5 -22   4  0.7186 6.18196   1
  -5  22   5-0.20043 5.66435   1
   5  22  -5  0.5495  4.8887   1
  -5 -22   5 2.18951 6.02764   1
  -5 -22   5-0.35695 6.30048   1
  -5 -22   5-1.25797 4.95789   1
   5  22  -6 48.4858 8.42058   1
  -5 -22   6 29.5492 7.22005   1
  -5 -22   6 36.5689 8.73374   1
  -5  22   6 46.3273 9.23171   1
  -5 -22   7 10.8696 6.45439   1
  -5  22   7-0.31485 6.03098   1
  -5 -22   8 0.60158 5.65638   1
  -5  22   8 4.17451 6.19202   1
  -5  22   9 74.5028 11.1458   1
  -5 -22   9 87.7849 11.6989   1
  -5  22  10 34.2636 8.32346   1
  -5 -22  10 11.1518 7.13977   1
  -5 -22  11 8.70586 6.77072   1
  -5  22  11 5.21288 6.85226   1
   5 -23  -1 7.56927 6.67045   1
   5  23  -1 10.6356 6.23489   1
  -5  23   1 2.47708 6.77469   1
  -5 -23   1 14.6078 6.66823   1
   5  23  -1 5.41751 5.70925   1
  -5 -23   1 7.83867 7.04298   1
   5  23  -2 8.14196 6.35567   1
  -5 -23   2  12.273 6.96321   1
  -5 -23   2 4.91556 6.28727   1
  -5  23   2  4.6415 7.16285   1
   5  23  -2 7.23846 5.88198   1
  -5 -23   3 14.2287 7.52995   1
  -5  23   3 6.98057 6.76985   1
  -5 -23   3 22.8793 8.06832   1
   5  23  -3 15.1345 6.94199   1
   5  23  -3 23.0062 7.06837   1
   5  23  -4 52.4012 9.93945   1
   5  23  -4 48.1552 8.39587   1
  -5 -23   4 60.1952 9.98861   1
  -5 -23   4 18.0804 8.73375   1
  -5  23   4 51.0182 9.95762   1
  -5 -23   4 34.1088 8.91707   1
  -5 -23   5 58.9831 10.2956   1
   5  23  -5 70.9179 9.70885   1
  -5  23   5 55.4037 10.4721   1
   5  23  -6 20.0106 7.01045   1
  -5 -23   6  18.684 7.54726   1
  -5  23   6 21.8661 7.65531   1
  -5  23   7 160.589 14.7068   1
  -5 -23   7 150.996 14.8497   1
  -5 -23   8 21.3425 7.83351   1
  -5  23   8 14.9059 7.84304   1
  -5  23   9-5.35017 6.25835   1
  -5 -23   9  3.2722  6.1256   1
  -5  23  10 29.7247 8.50722   1
  -5 -23  10 31.1809 8.45095   1
   5  24  -1 5.37094 6.78038   1
   5 -24  -1 18.4225 7.62104   1
   5  24  -1 3.42895 6.35818   1
  -5  24   1-0.40407 6.57105   1
  -5 -24   1-1.11793 7.34314   1
   5  24  -2 60.8567 10.6551   1
  -5 -24   2 59.0196 10.4178   1
  -5  24   2 54.6747 10.3584   1
   5  24  -2  69.688  10.233   1
  -5 -24   2 71.3312 10.5903   1
  -5  24   3 2.74674 6.95412   1
   5  24  -3 12.0186 7.73238   1
  -5 -24   3 8.35161 7.18744   1
   5  24  -3 14.4707 6.65603   1
  -5 -24   3  12.497 7.67613   1
  -5  24   4-3.09191 6.46173   1
  -5 -24   4 8.79091 6.99728   1
   5  24  -4 2.97983 7.44915   1
   5  24  -4 1.51781 5.85978   1
  -5 -24   4 15.3217 6.95935   1
  -5  24   5 3.05321 6.82552   1
   5  24  -5 0.72306 5.74573   1
  -5 -24   5-2.97789 6.13411   1
  -5 -24   6 120.055 13.4486   1
  -5  24   6 100.461 12.9043   1
  -5 -24   7 3.82729 6.83825   1
  -5  24   7 3.60467  6.3513   1
  -5 -24   8-0.89625 6.19623   1
  -5  24   8-1.91511 7.11879   1
  -5 -24   9 3.07142 6.87687   1
  -5  24   9 0.22507 6.59882   1
  -5 -25   1 0.13161 6.76188   1
   5  25  -1  0.0895 6.66959   1
  -5  25   1-4.45323 7.06549   1
   5 -25  -1-0.95546 6.80725   1
   5  25  -1 3.17191 6.08019   1
  -5 -25   2 9.51048 6.77731   1
   5  25  -2  4.4971 7.14748   1
   5  25  -2 3.09555 6.04951   1
  -5  25   2 2.20738 7.52056   1
  -5 -25   3 1.37082 6.68623   1
  -5  25   3-2.72715  6.8152   1
   5  25  -3 3.27861 5.92813   1
   5  25  -3 1.27498 6.77079   1
  -5 -25   3 12.4794 7.31744   1
  -5  25   4 37.0921 10.0894   1
  -5 -25   4 48.3513 10.8843   1
   5  25  -4 14.0765 6.73524   1
  -5  25   5 22.0879 8.90267   1
  -5 -25   5 20.0849 8.58448   1
   5  25  -5 21.6545 7.27801   1
  -5  25   6 7.53302 7.17583   1
  -5 -25   6-5.44369 6.17605   1
  -5 -25   7 3.60832 6.90527   1
  -5  25   7 6.87941 7.05362   1
   5  26  -1 12.6076 7.27451   1
  -5 -26   1  9.4404 8.11617   1
  -5  26   1 3.84195 8.18531   1
   5  26  -1 3.85072 6.77191   1
   5  26  -2 28.0321 9.49442   1
  -5  26   2 35.2715  11.028   1
  -5 -26   2 22.5582 8.83684   1
   5  26  -2 29.3871 7.99685   1
   5  26  -3 4.29424 6.53271   1
   5  26  -3 20.9863 8.18279   1
  -5 -26   3  2.4712 7.59825   1
  -5  26   3-10.0576 6.83228   1
   5  26  -4 170.142 14.1974   1
  -5 -26   4 209.053 17.3087   1
  -5  26   4 184.847 18.2023   1
  -5 -26   5 48.2645 11.0972   1
  -5  26   5 64.9356 11.4811   1
  -4   0   1-2.09684 2.32383   1
   4   0  -1 0.95471 2.49566   1
  -4   0   1-0.07961 2.87803   1
  -4   0   1-2.31893 2.16248   1
   4   0  -1-3.87693 2.21858   1
  -4   0   1-1.25767 2.11423   1
  -4   0   1-0.50345 2.99306   1
  -4   0   2 25.5955 4.37151   1
  -4   0   2 33.6331 4.70901   1
   4   0  -2 32.4929 4.29387   1
  -4   0   2  38.219 4.19332   1
  -4   0   2 38.9481 5.71385   1
  -4   0   3  0.6111 2.74915   1
  -4   0   3-0.72879 2.37232   1
   4   0  -3  1.0084  2.2212   1
  -4   0   3 3.07959 2.11522   1
  -4   0   3-0.72415 2.32253   1
  -4   0   3 2.73529 2.58427   1
  -4   0   4 334.656 12.0546   1
  -4   0   4 310.947 13.3933   1
   4   0  -4 311.924 12.7648   1
  -4   0   4 335.349  14.907   1
  -4   0   4 314.308 14.0816   1
  -4   0   4 315.586 11.2378   1
  -4   0   5-1.90274 1.49896   1
  -4   0   5-1.44918 2.10293   1
  -4   0   5 3.89552 3.28457   1
  -4   0   5-1.66052 2.04598   1
  -4   0   5 1.40696 2.18944   1
   4   0  -5 2.41773 2.49028   1
  -4   0   5-1.60936 2.58274   1
  -4   0   6 192.895 9.96051   1
  -4   0   6 193.741  6.8814   1
  -4   0   6 198.387 11.3921   1
  -4   0   6 206.704 8.39047   1
  -4   0   6 220.331 11.5172   1
   4   0  -6 201.154 9.34499   1
  -4   0   6 189.946 10.3496   1
  -4   0   7 4.62478 3.19331   1
  -4   0   7 -1.8305 2.54646   1
  -4   0   7 -0.7887 2.09233   1
   4   0  -7-0.21624 2.08035   1
  -4   0   7-0.13987 2.30711   1
  -4   0   7  2.4385 2.10993   1
  -4   0   8 212.477 11.3095   1
  -4   0   8  192.87 9.82405   1
   4   0  -8 143.876 9.64101   1
  -4   0   8 196.447 7.95725   1
  -4   0   8 218.508 11.1632   1
  -4   0   8 208.347 11.9666   1
  -4   0   9-1.38402 2.72615   1
  -4   0   9-2.29558 2.32232   1
  -4   0   9 0.39007 2.51333   1
  -4   0   9-0.57688 2.39769   1
  -4   0  10 1206.38 37.3822   1
  -4   0  10 1135.74 36.0489   1
  -4   0  10 1080.59 38.5821   1
  -4   0  10 1161.09 34.9482   1
  -4   0  11-0.30413 2.44844   1
  -4   0  11 2.16702 2.72973   1
  -4   0  11 6.16498 3.80609   1
  -4   0  11-1.21381 2.26444   1
  -4   0  12 15.2815 5.65197   1
  -4   0  12  20.198  3.9604   1
  -4   0  12 16.4839 4.07819   1
  -4   0  12 15.1464 3.86713   1
  -4   0  13 0.47779 2.62739   1
  -4   0  13 3.54169 2.79965   1
  -4   0  13 0.32971 2.84135   1
  -4   0  13 1.29601 3.61765   1
  -4   0  14  425.08 15.6277   1
  -4   0  14 468.231 18.9875   1
  -4   0  14 421.028 17.6032   1
  -4   0  15-1.78787 4.31077   1
  -4   0  15-0.57808 3.46294   1
  -4   0  15-0.45969 2.80571   1
  -4   0  15 1.27289 2.68191   1
  -4   0  16  41.303  8.6706   1
  -4   0  16 61.6286 7.20094   1
  -4   0  16 60.4925 5.11396   1
  -4   0  16 60.2863 7.19297   1
  -4   0  17 7.55049 6.34158   1
  -4   0  17  6.2105 4.09246   1
  -4   0  17-2.05734 2.27541   1
  -4   0  17-1.47248 3.29774   1
  -4   0  18 166.613 10.7594   1
  -4   0  18 171.714 11.0126   1
  -4   0  19-0.28535 3.33733   1
  -4   0  19-0.05962 5.57744   1
  -4   0  19-1.16496 4.15582   1
  -4   0  20   21.32 4.76297   1
  -4   0  20 19.0085 5.50456   1
  -4  -1   1 18.2731 3.89744   1
  -4   1   1 14.8946 3.70519   1
  -4   1   1 20.0014 4.37523   1
  -4  -1   1 21.2211 3.46971   1
  -4  -1   1  17.233 4.25987   1
  -4   1   1 23.6842 4.93426   1
  -4   1   1 22.5984 3.56366   1
   4   1  -1 15.3494  4.0937   1
  -4   1   1 23.6006 3.62801   1
  -4  -1   1 16.2947 4.38655   1
  -4  -1   1 18.8725 3.34634   1
   4  -1  -1 22.8381 4.21946   1
   4  -1  -1 20.9333 4.10679   1
   4   1  -1 19.9508 4.11692   1
  -4   1   2 86.3443 6.93768   1
  -4   1   2 89.4169 7.27989   1
   4   1  -2 91.3067  6.3321   1
  -4  -1   2 78.7511 7.08109   1
  -4  -1   2 99.0809 7.63542   1
  -4  -1   2 82.6787 6.79063   1
  -4  -1   2 78.6735  5.5291   1
   4  -1  -2  82.529 6.44726   1
  -4   1   2 92.8694 5.68281   1
  -4   1   2 85.2929 7.35055   1
  -4  -1   3 52.9376 5.18732   1
   4  -1  -3 44.1565 4.90153   1
  -4  -1   3 45.2882 4.32818   1
  -4  -1   3 43.4783 5.24619   1
   4   1  -3 43.4161 4.96757   1
  -4  -1   3 38.4891 5.44943   1
  -4   1   3 44.6861 4.15624   1
  -4  -1   3 46.0529 5.96664   1
  -4   1   3 45.2797 5.66087   1
  -4   1   3 45.9197 5.97693   1
  -4   1   3  38.558 5.72257   1
   4   1  -4 3.07735 2.80626   1
  -4   1   4 2.29214 2.49551   1
  -4   1   4 1.09314 2.25884   1
  -4  -1   4 2.97417 2.46563   1
   4  -1  -4  1.8573 2.40195   1
  -4  -1   4 2.47408 2.05578   1
  -4  -1   4  1.0668 2.41153   1
  -4  -1   4-2.99539  2.5767   1
  -4  -1   4 1.22599  2.9975   1
  -4   1   4-0.04286 2.96806   1
  -4   1   4 1.26303 1.40371   1
  -4   1   4 1.94724 2.50161   1
   4   1  -5 430.546 15.2393   1
  -4   1   5 406.322 12.9317   1
  -4  -1   5  426.23 17.3756   1
   4  -1  -5 415.251  15.068   1
  -4  -1   5 406.127 14.1819   1
  -4  -1   5 414.399 15.7541   1
  -4   1   5 384.604 17.1547   1
  -4   1   5 409.857 15.8182   1
  -4  -1   5 404.535  13.167   1
  -4   1   5 419.721 17.1848   1
  -4  -1   5  401.63  16.425   1
  -4   1   5 390.981 16.3597   1
  -4   1   5 400.182 13.6784   1
  -4  -1   5 369.638 16.7937   1
  -4  -1   6 118.154 6.44174   1
  -4   1   6 113.678 7.69948   1
  -4   1   6 119.131  8.8066   1
  -4   1   6 106.225 7.94878   1
  -4  -1   6 110.231 7.61681   1
  -4  -1   6 125.522 9.03067   1
  -4  -1   6 136.405 9.00557   1
  -4   1   6 128.594 8.65523   1
   4  -1  -6 120.882  7.2686   1
   4   1  -6 127.752 7.24514   1
  -4   1   6 121.952 4.73138   1
  -4  -1   6 130.799 5.17182   1
  -4  -1   6 113.044 8.04562   1
  -4   1   6 124.292 5.95293   1
  -4  -1   7-0.71566 2.35296   1
  -4  -1   7 2.85086 2.47557   1
  -4   1   7-1.24389 2.26385   1
  -4   1   7 6.50163 3.63404   1
  -4   1   7-1.87163 2.28154   1
  -4  -1   7 2.39607 2.31789   1
  -4   1   7  3.7703 2.96293   1
   4   1  -7 7.27765 2.67194   1
   4  -1  -7-0.99146 2.20014   1
  -4  -1   7 3.63774 2.94492   1
  -4   1   7 4.01132 2.05934   1
  -4  -1   7 1.40355 3.16325   1
  -4  -1   8 23.9458 4.48109   1
  -4   1   8 22.0252 4.16164   1
  -4  -1   8 26.5609 4.47831   1
  -4  -1   8 25.8161 5.38231   1
  -4   1   8 17.9998 4.54629   1
  -4   1   8 30.3925 5.12274   1
  -4   1   8 23.7247 4.27555   1
   4   1  -8 23.7762 3.84036   1
  -4  -1   8 28.1732 3.60739   1
  -4  -1   8 27.9133 4.65985   1
  -4   1   8 22.8013 2.98021   1
  -4  -1   9-1.86641 2.74657   1
  -4   1   9-1.76902 2.42303   1
  -4  -1   9 0.07535 2.84067   1
  -4   1   9-2.11099 2.95541   1
  -4  -1   9-2.44122 2.01352   1
  -4   1   9 0.27743 2.45653   1
  -4  -1   9 3.59317 2.81086   1
  -4   1   9 1.92855 2.79915   1
  -4   1  10 163.729 8.78291   1
  -4   1  10 150.339 9.63608   1
  -4   1  10 140.178 9.12052   1
  -4  -1  10 136.514 10.6045   1
  -4  -1  10 140.487  9.1771   1
  -4   1  10 134.146 10.2308   1
  -4  -1  10  147.92   9.816   1
  -4  -1  10 150.347 8.62511   1
  -4  -1  11 41.1495 7.11957   1
  -4   1  11  45.264 7.24573   1
  -4  -1  11 62.1884 6.69806   1
  -4   1  11 62.6629 6.07796   1
  -4   1  11 60.5774 6.38235   1
  -4   1  11 61.5824  6.5737   1
  -4  -1  11 56.8985 6.23389   1
  -4  -1  11 64.4737 6.31421   1
  -4  -1  12 25.9636 4.24393   1
  -4   1  12 11.8189 4.86253   1
  -4  -1  12 18.8516 4.40266   1
  -4   1  12 20.9139 4.56783   1
  -4   1  12 24.9542 4.14673   1
  -4  -1  12 17.7752 5.28057   1
  -4  -1  12 19.7697 4.44612   1
  -4   1  12 28.5197 4.96993   1
  -4   1  13 7.74449 3.15887   1
  -4  -1  13 5.65027 4.41636   1
  -4  -1  13 2.61201 3.06519   1
  -4  -1  13 5.98655 3.31993   1
  -4   1  13 3.98047 3.29764   1
  -4  -1  13 3.07199 2.94588   1
  -4   1  13 2.46196 2.95556   1
  -4   1  13-0.85562 4.36388   1
  -4   1  14 25.0695 4.90372   1
  -4  -1  14 19.2312 5.67198   1
  -4  -1  14 26.8619 5.14735   1
  -4  -1  14 31.5567 5.26781   1
  -4   1  14 15.9096 4.34443   1
  -4   1  14  26.657 6.67669   1
  -4   1  14  25.067 4.18692   1
  -4  -1  14 25.0972  4.1048   1
  -4   1  15 42.6214 6.12377   1
  -4   1  15 51.9803 5.00132   1
  -4   1  15  27.773  7.1017   1
  -4  -1  15 52.0186 5.23112   1
  -4  -1  15 33.2414 5.57433   1
  -4   1  15 44.8643 6.35981   1
  -4  -1  15 38.1376 5.73783   1
  -4  -1  15 32.9383 7.12187   1
  -4   1  16-4.74038 4.56217   1
  -4  -1  16 1.73187 2.95341   1
  -4   1  16 2.43151 2.60446   1
  -4  -1  16-0.81293 2.38868   1
  -4  -1  16 3.48202 5.25345   1
  -4  -1  16 0.71992 3.47261   1
  -4   1  16 3.53478  3.8113   1
  -4   1  16 2.83484 3.18408   1
  -4   1  17 11.9095  6.4932   1
  -4   1  17 10.4742 4.35296   1
  -4  -1  17  11.286 6.19626   1
  -4  -1  17 16.7477 3.22709   1
  -4   1  17 12.4969 2.75013   1
  -4  -1  17 16.0512 4.70075   1
  -4   1  17 18.9861 4.36021   1
  -4  -1  17 16.4172  4.9036   1
  -4  -1  18 0.34096 3.31111   1
  -4   1  18-0.14687 3.81521   1
  -4  -1  18-3.01371 3.99273   1
  -4  -1  18-4.08844 5.07097   1
  -4   1  18-1.38396 2.98144   1
  -4   1  18 0.51655 6.15305   1
  -4   1  19 20.9752 5.06713   1
  -4  -1  19 9.54757 4.23321   1
  -4  -1  19 14.2966 6.91618   1
  -4   1  19  16.245  7.6318   1
  -4  -1  19 13.2367 4.92059   1
  -4   1  19 18.7958 4.42122   1
  -4   1  20 3.72857 3.69459   1
  -4  -1  20 4.47166 3.82456   1
  -4   1  20 2.00503 4.39003   1
  -4  -1  20  3.0134 4.22321   1
  -4   2   1 2.48777 3.50339   1
  -4   2   1 5.08887 2.82048   1
   4   2  -1 4.42545 2.88255   1
  -4  -2   1 8.06688 3.09375   1
   4   2  -1 3.46477 2.91538   1
  -4  -2   1 1.28011  3.0259   1
  -4   2   1 3.64635 2.93247   1
  -4   2   1 3.67856 2.53041   1
   4  -2  -1 4.41965 2.84319   1
   4   2  -1 2.06008 2.94073   1
   4  -2  -1 5.02196  3.0613   1
  -4  -2   1 1.28509 2.33848   1
  -4   2   1-0.90985 2.38885   1
  -4   2   2 6.78278 2.49554   1
  -4  -2   2 5.54869 2.82426   1
  -4  -2   2 12.1088 3.51768   1
  -4   2   2  5.9625 3.58336   1
  -4   2   2 11.2467 3.38021   1
   4  -2  -2  5.1352 2.71741   1
  -4  -2   2 6.56199 3.41065   1
   4   2  -2 2.96656   2.597   1
  -4   2   2 3.77709 3.14552   1
  -4   2   2 10.4681  2.7399   1
  -4  -2   2 7.12784 3.38451   1
  -4  -2   2 4.92324 2.49145   1
  -4  -2   3 236.615  10.363   1
  -4  -2   3 254.134 9.98436   1
  -4   2   3 258.687 9.89122   1
  -4   2   3 247.388 11.5199   1
  -4   2   3 244.899 12.2867   1
  -4  -2   3 255.799 11.6825   1
  -4  -2   3 240.302 12.1372   1
  -4   2   3 249.057 12.4546   1
   4  -2  -3 242.519 10.8992   1
   4   2  -3 237.449 10.9265   1
  -4  -2   3 253.027 12.5941   1
  -4   2   4 62.7092 6.49278   1
  -4  -2   4 63.3488 6.11617   1
  -4  -2   4 61.5826 4.52555   1
  -4   2   4  63.567 6.40079   1
  -4  -2   4 72.7805 6.77135   1
  -4  -2   4 64.5894 6.47822   1
  -4   2   4 65.9273 4.85919   1
   4   2  -4 62.9345 5.67155   1
   4  -2  -4 65.5296 5.67866   1
  -4  -2   4  60.522 5.16719   1
  -4   2   4 64.3039 6.53532   1
   4   2  -5 2.45465 2.61212   1
  -4  -2   5 3.86108 3.57853   1
  -4   2   5 3.24795 2.20402   1
  -4   2   5 3.33483 1.67242   1
  -4   2   5 2.02794  2.5351   1
  -4  -2   5 3.09289 1.89201   1
  -4   2   5 4.29971 2.77796   1
  -4  -2   5 3.40876 2.63747   1
  -4   2   5 1.76703 3.09343   1
   4  -2  -5 2.62692 2.48169   1
  -4  -2   5-0.11902 2.62409   1
  -4  -2   5 4.59084 2.69571   1
  -4  -2   5-0.16248 2.42296   1
   4  -2  -6  10.407 3.17546   1
  -4  -2   6  10.928 3.37297   1
  -4   2   6 9.41458 3.72181   1
  -4   2   6 11.8921 2.42176   1
  -4   2   6 10.0027 1.61932   1
  -4   2   6 12.1394 4.12166   1
  -4  -2   6 11.7201 1.94173   1
  -4  -2   6 2.28819 2.80431   1
  -4   2   6  9.7153 3.46028   1
  -4  -2   6 13.2504 3.05836   1
  -4   2   6 6.87386 3.16047   1
  -4  -2   6 9.58584 3.32064   1
  -4  -2   6 6.70506 2.98672   1
   4   2  -6 12.7814 3.02888   1
  -4  -2   7 12.3213 2.92374   1
  -4  -2   7 4.80762 2.96862   1
   4  -2  -7 4.99438 2.75674   1
  -4   2   7 7.79065 4.11897   1
  -4   2   7    8.98 3.23476   1
  -4  -2   7 4.58465 2.93291   1
  -4  -2   7 10.0733 3.41298   1
  -4  -2   7 6.11479 0.85336   1
  -4  -2   7 4.04131 2.66894   1
   4   2  -7 4.22528 2.65964   1
  -4   2   7  5.5592 3.14225   1
  -4   2   7 8.47463 2.96801   1
  -4  -2   7  7.3407 0.87669   1
  -4   2   7 2.18776 1.95787   1
  -4  -2   8 55.3889 7.33111   1
  -4  -2   8 58.7155 6.43639   1
  -4  -2   8   50.84 4.75402   1
  -4   2   8 58.9543 6.45148   1
   4   2  -8 45.6994 4.70668   1
  -4   2   8 55.5664  5.8857   1
  -4   2   8 42.1985 6.54946   1
  -4  -2   8 37.2347 5.21362   1
  -4  -2   8 57.6339  6.4415   1
  -4   2   8 45.5386 3.46424   1
  -4   2   8  38.417   5.282   1
  -4   2   9 30.7733 4.72909   1
  -4   2   9 23.7391 5.43945   1
  -4   2   9 26.4384 4.48817   1
  -4  -2   9 20.5262 5.01952   1
  -4  -2   9 29.0709 5.13241   1
  -4   2   9 29.3543  4.6082   1
  -4  -2   9 24.8199 4.46791   1
  -4  -2   9 27.2998  4.4237   1
  -4  -2  10  57.794 7.93418   1
  -4  -2  10 62.8095 6.35537   1
  -4   2  10 61.2845 6.56297   1
  -4   2  10 61.8634 8.04257   1
  -4   2  10 55.8174 6.34822   1
  -4  -2  10 56.1152 6.47968   1
  -4   2  10 56.4038 5.81803   1
  -4  -2  10 61.1885 7.24431   1
  -4   2  11 2.47623 2.79888   1
  -4   2  11 3.37059 3.63093   1
  -4  -2  11 0.13616 2.84558   1
  -4  -2  11 -0.3378 2.51754   1
  -4  -2  11 1.94204 3.98979   1
  -4  -2  11 1.72234 2.85448   1
  -4   2  11 1.28194 2.57197   1
  -4   2  11 0.62624 2.63526   1
  -4  -2  12 83.4567 7.87335   1
  -4   2  12 78.7103 6.33532   1
  -4   2  12 84.7913 7.16932   1
  -4  -2  12 76.7675 6.48262   1
  -4   2  12 82.1869 9.84762   1
  -4   2  12   82.39 7.55247   1
  -4  -2  12 85.0776 7.23581   1
  -4  -2  12  80.603 9.67941   1
  -4  -2  13 59.9507 5.94274   1
  -4  -2  13 58.4126 8.84895   1
  -4  -2  13 63.5867 7.47441   1
  -4   2  13 45.8138  8.0396   1
  -4   2  13 59.6668 6.57675   1
  -4  -2  13 59.0251 6.41605   1
  -4   2  13 60.7886 5.88577   1
  -4   2  13  60.404 6.84475   1
  -4  -2  14 13.7944 4.00342   1
  -4  -2  14 7.68877 3.69717   1
  -4   2  14 6.32427 3.32825   1
  -4  -2  14 9.65608 4.76784   1
  -4   2  14 12.1869 3.33712   1
  -4   2  14 8.60984 3.69327   1
  -4   2  14 10.7775 4.88813   1
  -4  -2  14 8.66031 3.46474   1
  -4  -2  15 6.51395 3.64095   1
  -4  -2  15   5.828 3.57898   1
  -4   2  15 7.60718 3.50826   1
  -4   2  15 5.85119 3.85309   1
  -4   2  15 5.64955 2.76762   1
  -4  -2  15-3.69949 4.12669   1
  -4   2  15 5.91353 5.29023   1
  -4  -2  15 5.33039 3.13304   1
  -4   2  16 11.9145 4.29977   1
  -4  -2  16-1.74636  4.8089   1
  -4   2  16 5.89677 5.02342   1
  -4  -2  16 9.64814 3.17706   1
  -4   2  16 9.84175 3.74828   1
  -4  -2  16  9.5273 4.09243   1
  -4   2  16 9.61721 2.72463   1
  -4  -2  16 2.32372 3.17613   1
  -4   2  17 12.5963 4.07689   1
  -4  -2  17 21.6188 4.95248   1
  -4   2  17 6.40338 5.56505   1
  -4  -2  17 17.9063  4.8504   1
  -4   2  17 13.3548 4.49721   1
  -4  -2  17 11.4717 6.46469   1
  -4  -2  17 14.6159  3.3697   1
  -4  -2  18 1.99557 4.03533   1
  -4   2  18 3.43542 3.09601   1
  -4   2  18-0.36084 4.76033   1
  -4   2  18  4.6683 4.09353   1
  -4  -2  18-1.01589 3.50411   1
  -4  -2  18-1.67063  5.0654   1
  -4  -2  19 7.81353 7.01045   1
  -4   2  19 7.57735  4.3582   1
  -4   2  19 3.72962 3.41776   1
  -4  -2  19-4.15518 4.21138   1
  -4  -2  19 5.08754 4.04775   1
  -4   2  19 7.11599 6.34982   1
  -4  -2  20 15.8777 5.51209   1
  -4   2  20 19.1101 5.34026   1
  -4   2  20  22.752 4.68696   1
  -4  -2  20 36.3538 5.85177   1
  -4  -3   1 154.478 9.87972   1
  -4   3   1 163.532 9.33086   1
  -4   3   1 178.284 10.2838   1
  -4   3   1  163.55 7.92797   1
   4   3  -1 178.628 10.0587   1
  -4   3   1 170.921 8.05638   1
  -4  -3   1 159.506 8.68668   1
   4   3  -1 165.657 9.01346   1
   4   3  -1 166.482 10.2416   1
  -4   3   1 141.719 9.65853   1
  -4  -3   1 165.812 9.35622   1
   4  -3  -1 157.225 8.82146   1
  -4   3   2 64.8423 7.57731   1
  -4  -3   2 63.7192 6.56838   1
   4  -3  -2  69.005 5.84948   1
  -4  -3   2 71.5755 6.14267   1
  -4  -3   2 81.6485 7.00261   1
  -4   3   2 70.7448 6.58512   1
  -4   3   2 75.5033 5.16605   1
   4   3  -2 74.2886 5.79765   1
  -4   3   2  75.556 6.53008   1
  -4  -3   2 61.3204 5.44304   1
  -4   3   2 59.6235 5.08058   1
  -4  -3   3 36.9207 5.33961   1
  -4  -3   3 35.7082 4.15544   1
  -4   3   3 38.7048 5.85647   1
  -4   3   3 31.7518 3.70206   1
   4   3  -3 39.4188 5.02172   1
   4  -3  -3 34.5466 4.67489   1
  -4   3   3 33.4509 5.16363   1
  -4  -3   3 35.3226 4.78764   1
  -4  -3   3 29.4104 5.14118   1
  -4   3   3 36.0105 4.77682   1
  -4  -3   3 44.0331 4.98747   1
   4   3  -4 180.345 9.07649   1
  -4   3   4 173.003 9.58546   1
  -4  -3   4 181.738 10.5037   1
  -4  -3   4 180.832 9.44887   1
  -4  -3   4 183.732 10.5989   1
  -4  -3   4  177.72 10.0688   1
  -4  -3   4 180.482 8.82925   1
   4  -3  -4 191.204 9.40603   1
  -4   3   4 182.978 10.4214   1
  -4  -3   4 179.981 7.98983   1
  -4   3   5 24.9264 4.54381   1
  -4   3   5 14.1791  2.2037   1
  -4  -3   5 18.2779 3.49544   1
  -4  -3   5 19.3879  4.1528   1
   4  -3  -5 10.9671  3.2592   1
  -4  -3   5 16.7052 4.12544   1
  -4   3   5   14.18  4.2514   1
  -4   3   5 16.4565 2.87231   1
  -4  -3   5 18.2129 2.78049   1
  -4  -3   5 14.9744 3.78956   1
   4   3  -5 19.9479 3.63969   1
  -4  -3   5 13.4266 4.60927   1
  -4   3   5 14.8016 3.94227   1
  -4  -3   6 112.341 8.38524   1
  -4   3   6 104.264  8.0364   1
   4   3  -6 118.477   7.016   1
  -4   3   6 115.504 4.29181   1
  -4  -3   6 118.773 8.10602   1
  -4  -3   6 105.528 8.28526   1
  -4   3   6  124.09 5.62352   1
  -4  -3   6 111.757 5.24564   1
  -4  -3   6 114.247 6.60097   1
  -4   3   6 110.578 7.77476   1
  -4   3   6 114.209  8.7018   1
  -4   3   6 111.332 7.99712   1
   4  -3  -6 117.627 6.58599   1
  -4  -3   6 117.921 7.78747   1
   4  -3  -6 114.146 7.01427   1
  -4  -3   7 272.344 14.1407   1
  -4  -3   7 301.799 8.96963   1
  -4   3   7 311.171 14.0608   1
  -4   3   7 309.747 12.9477   1
  -4  -3   7 317.853 14.7126   1
  -4  -3   7 297.759 8.83969   1
  -4  -3   7 291.824 13.4672   1
  -4   3   7 297.543 9.90315   1
  -4   3   7 265.875 13.3999   1
   4  -3  -7 305.624 11.6716   1
  -4  -3   7 309.018 11.7433   1
   4  -3  -7 289.607 11.9012   1
   4   3  -7 302.612 11.9506   1
  -4   3   7 301.601 14.6694   1
  -4  -3   7 296.352 12.9868   1
  -4  -3   8 42.8612 4.54984   1
   4  -3  -8 37.2447 4.31877   1
   4   3  -8 22.6979 3.93605   1
  -4  -3   8  30.618 5.71155   1
  -4  -3   8 36.3747  5.7248   1
  -4   3   8 25.7942 4.41758   1
  -4   3   8 29.9556 2.70444   1
  -4  -3   8 28.3857 4.62583   1
  -4   3   8 30.0387 4.67753   1
  -4   3   8 29.2801 5.56255   1
  -4   3   8 31.2309 4.95652   1
  -4  -3   8  38.675  5.4143   1
  -4  -3   9 52.8235 7.55914   1
  -4  -3   9 43.5592 5.85868   1
  -4  -3   9 60.4303 6.20387   1
  -4   3   9 55.5789 7.81719   1
  -4   3   9 47.9267 6.05972   1
  -4  -3   9 54.4258 5.93632   1
  -4   3   9 52.5771 5.79393   1
  -4   3   9   55.83 5.87586   1
  -4  -3  10 143.293 9.76482   1
  -4  -3  10 109.934 9.30381   1
  -4   3  10 131.025 8.66848   1
  -4   3  10 133.863 8.06272   1
  -4  -3  10 128.079 8.72049   1
  -4  -3  10  137.74 8.27689   1
  -4   3  10 128.754 10.1325   1
  -4   3  10  147.10 9.21909   1
  -4  -3  11 19.2272 4.47326   1
  -4   3  11 14.8649 4.94789   1
  -4   3  11 15.8551 3.87659   1
  -4   3  11 14.0814 3.93567   1
  -4  -3  11 15.7147 3.92365   1
  -4  -3  11 18.6378 4.14537   1
  -4   3  11 22.6002 4.17844   1
  -4  -3  11 17.0298 5.19112   1
  -4  -3  12 38.2891 5.73059   1
  -4  -3  12 38.5086 5.56675   1
  -4  -3  12 42.1186  7.4526   1
  -4  -3  12 39.1428 5.16169   1
  -4   3  12 44.0755 7.52664   1
  -4   3  12 44.0055 6.11215   1
  -4   3  12 39.6465 5.59208   1
  -4   3  12 44.8882 5.11727   1
  -4   3  13   7.141  3.5509   1
  -4  -3  13 15.3546 4.08475   1
  -4   3  13 4.63409 4.42739   1
  -4  -3  13 9.39484 3.85471   1
  -4  -3  13 10.2355 3.33484   1
  -4  -3  13 5.40971 4.46765   1
  -4   3  13 8.73843 3.91505   1
  -4   3  13 11.2353 3.55144   1
  -4   3  14 2.63417 3.27223   1
  -4  -3  14 2.40748 2.81284   1
  -4  -3  14-0.87093 3.46193   1
  -4   3  14-4.23699 2.52691   1
  -4   3  14 -0.5577 2.75705   1
  -4  -3  14  5.2407 3.36628   1
  -4   3  14 8.07502 4.23457   1
  -4  -3  14 0.47691 2.94222   1
  -4  -3  15 106.074 8.70739   1
  -4   3  15 111.991 8.53743   1
  -4  -3  15 110.571  7.1382   1
  -4   3  15 95.6825 11.7839   1
  -4   3  15 106.253 6.68437   1
  -4  -3  15 116.307 9.31149   1
  -4   3  15 97.1534 8.07812   1
  -4  -3  15  79.243 10.6401   1
  -4   3  16 66.2862 5.10622   1
  -4   3  16 68.6946 7.35906   1
  -4  -3  16 72.9162 5.97465   1
  -4   3  16 48.0281 8.73605   1
  -4  -3  16  70.841 7.77163   1
  -4   3  16  64.638 7.31109   1
  -4  -3  16 73.0833 8.25314   1
  -4  -3  16 51.8437 8.93351   1
  -4   3  17  26.449 5.29929   1
  -4   3  17 27.4599 5.21546   1
  -4  -3  17 24.2731 4.11095   1
  -4  -3  17 21.9315 6.41798   1
  -4  -3  17 27.0603 5.55441   1
  -4   3  17 16.0811  6.6017   1
  -4  -3  17 23.6801 5.39343   1
  -4   3  18 3.20719 5.92683   1
  -4  -3  18 1.58564 5.75892   1
  -4   3  18 3.05523 3.98646   1
  -4  -3  18-0.47628  2.7957   1
  -4  -3  18 1.03594 3.67313   1
  -4   3  18 4.50782 3.35333   1
  -4  -3  18-0.62864 4.19533   1
  -4  -3  19 4.22112 4.39092   1
  -4   3  19 7.22543 3.96975   1
  -4   3  19 1.34844 4.21167   1
  -4  -3  19 0.89075 5.19093   1
  -4  -3  19 2.04384 3.91661   1
  -4   3  19 1.37886  6.6376   1
  -4   3  20 8.91678 4.84819   1
  -4  -3  20 8.79067 4.48863   1
  -4  -3  20 11.8619 5.17355   1
  -4   3  20 12.2144  3.8328   1
  -4   4   1 77.5963 6.58083   1
   4   4  -1 88.1348 7.23641   1
  -4  -4   1  89.412 7.03151   1
   4   4  -1  73.443 6.47016   1
  -4   4   1  87.024 5.98812   1
  -4   4   1 88.7899 7.71197   1
  -4   4   1 67.8126 7.11271   1
   4   4  -1 87.6944 7.44852   1
  -4  -4   1 86.7018 6.39469   1
   4  -4  -1  88.785 6.56412   1
  -4  -4   1 86.5026 7.68705   1
  -4   4   1 81.0038 5.91003   1
   4   4  -2 33.9223  4.6183   1
  -4   4   2 26.3089 3.58189   1
  -4  -4   2 33.0743 5.02321   1
  -4  -4   2 31.9526 4.99357   1
   4  -4  -2 29.3201 4.46562   1
  -4  -4   2 33.6495 5.17846   1
  -4  -4   2 32.5593  4.7052   1
  -4   4   2 37.2671 3.99145   1
  -4   4   2 33.8872 4.88167   1
  -4   4   2  43.148 6.07049   1
  -4   4   3 177.069 10.4912   1
  -4   4   3 175.927 9.59664   1
   4  -4  -3 170.697 9.24934   1
  -4  -4   3  180.55 10.1304   1
  -4   4   3 159.827 7.52085   1
   4   4  -3 181.812 9.08193   1
  -4  -4   3 188.781  10.934   1
  -4  -4   3  154.51 8.52406   1
  -4  -4   3 169.667 9.56471   1
  -4   4   4 2.31466 1.56774   1
  -4  -4   4 1.35847   2.471   1
  -4  -4   4-1.26708 2.91083   1
  -4   4   4-1.90721 2.75372   1
  -4   4   4-1.65922  3.0058   1
   4   4  -4 2.27009 2.33129   1
  -4  -4   4  5.9495 3.04503   1
  -4  -4   4 4.02323 2.83714   1
   4  -4  -4  0.8009 2.29338   1
  -4  -4   4 -0.6445 2.94251   1
  -4  -4   4 6.66038 2.49998   1
  -4  -4   4 5.32646 3.19822   1
   4  -4  -4 3.21471 2.70084   1
  -4   4   4-0.98022 2.47273   1
  -4   4   5 161.365 6.82928   1
  -4  -4   5 145.642 9.40327   1
  -4   4   5 157.961 6.27575   1
  -4   4   5 131.916 9.14893   1
   4   4  -5 154.845 8.29685   1
  -4   4   5 159.115  8.9245   1
  -4   4   5 147.203 9.60581   1
  -4  -4   5 156.082 8.01072   1
  -4  -4   5 151.608 8.96945   1
   4  -4  -5 151.779 7.79188   1
  -4  -4   5 153.799 10.0609   1
   4  -4  -5 153.761 8.35955   1
  -4  -4   5 139.852 8.89695   1
  -4   4   6  329.20 14.8644   1
  -4  -4   6 316.051  13.499   1
  -4  -4   6 307.732 14.0662   1
  -4   4   6 330.769 13.6063   1
  -4  -4   6 321.791 10.7396   1
  -4  -4   6 315.119 12.3757   1
   4   4  -6 310.203 12.6781   1
   4  -4  -6 328.847 12.2715   1
  -4   4   6 316.693 15.0929   1
  -4  -4   6 325.616 15.2136   1
  -4  -4   6 299.838  14.511   1
   4  -4  -6 300.596 12.5539   1
  -4   4   6 311.638 10.5116   1
  -4   4   6 315.864 14.2807   1
  -4   4   7 122.809 5.09373   1
  -4  -4   7  132.37  9.3046   1
  -4   4   7 123.845 8.69353   1
  -4  -4   7 117.761 7.13277   1
   4  -4  -7 123.845 6.90139   1
   4   4  -7 112.489 7.07895   1
  -4  -4   7 116.332 4.72505   1
  -4  -4   7 134.838 8.24617   1
  -4   4   7 117.908 7.99062   1
  -4  -4   7 126.835  9.0996   1
   4  -4  -7  121.29  7.1701   1
  -4   4   7 111.859 9.06149   1
  -4   4   7  126.13 8.67912   1
  -4  -4   7 126.812 8.42846   1
  -4  -4   8 80.4245 7.40754   1
  -4   4   8  60.582 7.70651   1
  -4   4   8 60.2277 6.50577   1
  -4  -4   8 73.7994  7.1789   1
  -4  -4   8 79.7376 6.80518   1
  -4  -4   8 72.5909 6.37922   1
  -4   4   8 70.0042 6.31173   1
  -4   4   8 75.2124 6.99818   1
  -4  -4   8 76.4469 5.57585   1
   4  -4  -8  69.968 5.39217   1
   4   4  -8 73.3404 5.49808   1
  -4   4   9 15.0959 3.73468   1
  -4  -4   9 14.1131 4.36222   1
  -4   4   9 8.42974 3.33737   1
  -4  -4   9 12.3812 3.58582   1
  -4  -4   9 14.9602 3.79597   1
  -4  -4   9 14.9017  3.8021   1
  -4   4   9 17.2664 4.13514   1
  -4   4   9 8.27317 4.26852   1
  -4  -4  10 128.855 8.93598   1
  -4   4  10 145.614 9.20111   1
  -4   4  10 130.354 10.2819   1
  -4  -4  10  131.54 10.1058   1
  -4  -4  10 143.315 9.79699   1
  -4   4  10 131.585 8.84861   1
  -4   4  10 132.864 8.22786   1
  -4  -4  10 136.597 8.28098   1
  -4  -4  11 104.971 7.33736   1
  -4  -4  11 83.8053 7.64724   1
  -4   4  11  92.682 7.65603   1
  -4  -4  11 83.7427 9.81248   1
  -4  -4  11 92.1021 8.16706   1
  -4   4  11 101.387 7.92667   1
  -4   4  11 92.0972 6.80479   1
  -4   4  11 88.2806 8.66336   1
  -4  -4  12 13.8177 4.02424   1
  -4   4  12  16.119 5.15619   1
  -4  -4  12 15.5446   3.934   1
  -4  -4  12 16.2222 4.48106   1
  -4   4  12 18.2208 3.93417   1
  -4   4  12 16.4266 4.41717   1
  -4  -4  12 20.9406 5.98266   1
  -4   4  12 23.8922 4.52892   1
  -4  -4  13 51.7211 6.72657   1
  -4  -4  13 44.3479 6.74425   1
  -4   4  13 40.5166  7.4857   1
  -4  -4  13 28.0016 6.18504   1
  -4   4  13 38.6317 5.90966   1
  -4   4  13 47.9437 6.27611   1
  -4   4  13 39.9209 4.97814   1
  -4  -4  13 46.1567 5.50824   1
  -4  -4  14 16.9877 4.66322   1
  -4  -4  14 21.2361 4.17524   1
  -4   4  14 10.3461  4.1022   1
  -4  -4  14 14.4057 5.92728   1
  -4   4  14 21.9362 5.96117   1
  -4  -4  14 13.5376 4.38412   1
  -4   4  14 17.6766 4.54803   1
  -4   4  14 23.7387 3.81855   1
  -4  -4  15 70.6184 7.80283   1
  -4  -4  15 63.3349 9.85094   1
  -4  -4  15 66.6051 6.13701   1
  -4  -4  15 67.7442 8.15211   1
  -4   4  15 71.7979 7.25244   1
  -4   4  15 49.5395 8.59341   1
  -4   4  15 71.4464 7.28209   1
  -4   4  15 72.4041 5.48299   1
  -4  -4  16  18.193 4.91788   1
  -4   4  16 10.3877 5.75553   1
  -4  -4  16 17.5537  3.9304   1
  -4  -4  16 21.1643 5.05993   1
  -4   4  16 15.1404 3.15084   1
  -4   4  16 17.4335 4.55093   1
  -4   4  16 11.5112 4.08823   1
  -4  -4  16  12.187 6.07893   1
  -4   4  17 17.5518 6.52934   1
  -4   4  17 16.1746 4.63935   1
  -4  -4  17 18.3425 4.80276   1
  -4  -4  17 12.9474 4.61709   1
  -4  -4  17 16.9389 6.19298   1
  -4   4  17 18.9794 4.95551   1
  -4  -4  17 18.0558 3.91257   1
  -4   4  18 6.83433 6.25831   1
  -4  -4  18 3.50808 3.08948   1
  -4  -4  18-1.13489 3.97618   1
  -4  -4  18 0.65011 6.05552   1
  -4   4  18-1.86423 3.28692   1
  -4   4  18-0.96594 4.09771   1
  -4  -4  18 2.95703 3.58688   1
  -4   4  19 12.5009 4.76902   1
  -4  -4  19   15.19 4.62864   1
  -4   4  19 19.4462 4.44718   1
  -4   4  19 12.3905 7.77505   1
  -4  -4  19 22.7431 5.57169   1
  -4  -4  19 8.06614 6.74339   1
  -4   4  20 49.7773 6.21808   1
  -4  -4  20 60.0107 8.00852   1
  -4  -4  20 49.6793 7.61819   1
  -4   4  20  61.189 6.56239   1
  -4   5   1 134.654 7.33436   1
  -4   5   1 138.498 9.59837   1
  -4   5   1 145.336 8.77365   1
  -4   5   1 129.258 7.28719   1
  -4  -5   1 132.715 8.39625   1
   4   5  -1 137.654 9.33091   1
  -4  -5   1 142.725 9.60212   1
  -4  -5   1 139.836  8.5356   1
   4  -5  -1 133.408 8.21553   1
   4   5  -1  151.45 8.51664   1
  -4   5   1 132.542  9.4923   1
   4   5  -1 142.381 9.26895   1
  -4   5   2 69.5723 6.93592   1
   4  -5  -2 64.1849 5.80915   1
  -4  -5   2 60.0606   6.254   1
  -4  -5   2 64.5763 6.77408   1
  -4   5   2 69.1184 6.85627   1
   4   5  -2 68.5116 5.81975   1
  -4  -5   2 64.4018  6.7241   1
  -4   5   2 57.2632 5.00792   1
  -4  -5   2 71.8771 6.48954   1
  -4   5   2 65.3227 5.09421   1
  -4  -5   3 38.7026 5.43185   1
  -4   5   3 32.9988 3.63897   1
  -4  -5   3 37.2728 4.73372   1
   4   5  -3 37.9454 4.77652   1
   4  -5  -3 50.3257 5.53171   1
   4  -5  -3 49.0392 5.10062   1
  -4   5   3 35.9075 5.88298   1
  -4  -5   3 23.2135 5.14651   1
  -4  -5   3 46.1445  6.0519   1
  -4   5   3 39.8112 5.67612   1
  -4   5   3 36.6133 5.11676   1
  -4  -5   3 41.2472 5.70868   1
  -4   5   3 43.7544 3.85814   1
  -4   5   4-0.49728 2.51814   1
  -4  -5   4 2.62713 2.98139   1
  -4  -5   4 0.20568 3.19642   1
  -4  -5   4 3.70871 3.09076   1
  -4  -5   4 7.80029 3.35566   1
  -4   5   4 3.65382 1.86206   1
  -4   5   4 1.56576 3.41993   1
  -4  -5   4 3.46254 2.61541   1
  -4  -5   4 3.03665 2.54096   1
  -4   5   4 3.18522 2.30841   1
   4   5  -4  3.1177 2.86316   1
   4  -5  -4 6.45958  2.9315   1
   4  -5  -4 6.02394  2.6989   1
  -4  -5   5 31.4474 5.24016   1
  -4   5   5 27.0558 2.89535   1
   4   5  -5 26.1222 3.97274   1
  -4   5   5 34.0735 5.55417   1
  -4   5   5 36.2849 5.46824   1
  -4   5   5 25.6292 4.52947   1
  -4  -5   5 31.9589 5.22635   1
  -4  -5   5 29.4163 5.16399   1
   4  -5  -5  25.906 3.95545   1
  -4  -5   5 22.2225 4.32133   1
  -4  -5   5 25.8538 4.31495   1
   4  -5  -5 32.5275 4.62871   1
  -4  -5   6 8.95065  3.4738   1
  -4   5   6  6.6381 3.05297   1
  -4  -5   6 8.03541 3.21075   1
   4   5  -6 5.73549 2.83752   1
   4  -5  -6 9.96749 2.88531   1
  -4   5   6  12.464 3.71054   1
  -4   5   6 12.3677 4.21808   1
  -4  -5   6 9.12851 3.72772   1
  -4   5   6 9.54631 2.06936   1
  -4  -5   6 16.5576 4.23995   1
  -4  -5   6 6.15754 2.12331   1
  -4   5   6 16.0064  4.5201   1
   4  -5  -6 13.2575 3.51257   1
  -4  -5   6 8.91344 3.35769   1
  -4  -5   7 10.2262 3.52883   1
  -4   5   7 22.0969 4.32603   1
  -4  -5   7 19.1142 2.26888   1
  -4   5   7 9.46912 4.00945   1
  -4   5   7 21.4449 4.24568   1
  -4   5   7 28.9172 5.76139   1
  -4  -5   7 19.8153 4.53537   1
   4  -5  -7 20.0523 3.66526   1
   4  -5  -7 21.1406 3.59951   1
  -4  -5   7  26.443 5.37035   1
   4   5  -7 17.8897 3.43642   1
  -4  -5   7 21.2226 4.18967   1
  -4  -5   7 16.8168 3.83602   1
  -4   5   7  20.385 2.09724   1
  -4  -5   8-2.11219 2.34526   1
  -4   5   8-2.19983 2.85751   1
  -4   5   8-0.66311 2.35724   1
  -4  -5   8  0.9987 2.79986   1
   4  -5  -8 -1.2358 2.04098   1
   4   5  -8 1.65708 2.43716   1
  -4   5   8 -1.2417 2.80372   1
  -4  -5   8 2.25117   2.669   1
  -4  -5   8 1.14387   2.753   1
  -4   5   8 0.94016 3.43206   1
  -4  -5   8-1.22281 2.18264   1
  -4  -5   9  104.76 7.55994   1
  -4   5   9 112.178  7.6289   1
  -4  -5   9  118.28 9.27972   1
  -4   5   9 110.741 8.46481   1
  -4  -5   9 107.225 8.18486   1
  -4   5   9 115.924 9.55392   1
  -4  -5   9  122.85 9.19045   1
  -4   5   9 108.528 8.05363   1
  -4  -5  10 34.9779 5.48565   1
  -4   5  10 37.2429 5.37585   1
  -4  -5  10 36.0754  5.1203   1
  -4   5  10 31.8471 4.93349   1
  -4   5  10 37.9608 5.76713   1
  -4   5  10  48.151 7.33377   1
  -4  -5  10 42.4071 6.46344   1
  -4  -5  10 29.1967 5.97749   1
  -4   5  11 -5.8509 3.53203   1
  -4   5  11 -1.2312 2.76026   1
  -4  -5  11 3.12986  2.9837   1
  -4  -5  11-3.53218 2.59681   1
  -4  -5  11 0.28019 2.88217   1
  -4  -5  11-0.21668 3.14372   1
  -4   5  11 1.98892 2.97841   1
  -4   5  11-1.99532 2.37219   1
  -4   5  12 5.85401 4.82956   1
  -4  -5  12  11.748 3.82535   1
  -4   5  12 7.46355  3.5235   1
  -4  -5  12 13.1794 5.20497   1
  -4  -5  12  6.1491 3.50074   1
  -4   5  12 9.43406 3.47924   1
  -4   5  12 7.81576 3.02092   1
  -4  -5  12 8.22532 3.83069   1
  -4  -5  13 5.14399 3.81954   1
  -4   5  13 6.29396 4.60571   1
  -4   5  13 8.71887 3.88888   1
  -4   5  13 3.04626 3.16872   1
  -4  -5  13 3.89187  3.4978   1
  -4  -5  13  3.1053 2.89784   1
  -4  -5  13 4.28867 4.50944   1
  -4   5  13-0.59886 2.94687   1
  -4   5  14 12.0421 5.10366   1
  -4   5  14 11.3081 4.28325   1
  -4  -5  14 3.65147 3.74613   1
  -4   5  14 3.80326 3.46423   1
  -4   5  14 8.68271 3.24448   1
  -4  -5  14 7.50816 3.90328   1
  -4  -5  14 2.95664 3.07676   1
  -4  -5  14 2.91215 4.49554   1
  -4   5  15 15.5452 5.95072   1
  -4   5  15 14.7233 4.35467   1
  -4  -5  15 15.3406 4.80507   1
  -4  -5  15  15.136 3.82105   1
  -4  -5  15  9.4946 4.18158   1
  -4   5  15 12.3539 3.33421   1
  -4   5  15 20.0127 4.78563   1
  -4  -5  15 6.07201 5.39891   1
  -4  -5  16-0.15066 4.69949   1
  -4  -5  16-1.06585 3.41233   1
  -4  -5  16 7.36204 4.25782   1
  -4  -5  16 3.17085 3.15109   1
  -4   5  16 6.38449 3.63266   1
  -4   5  16 5.88602 4.09767   1
  -4   5  16-3.28924 5.15083   1
  -4   5  16 3.83187 2.54867   1
  -4  -5  17-1.43703 2.99026   1
  -4  -5  17-1.10802 4.25528   1
  -4   5  17-0.05475 3.72094   1
  -4  -5  17-2.14548 3.64839   1
  -4  -5  17-2.89141 3.87731   1
  -4   5  17 0.67849 4.85678   1
  -4   5  17-0.18454 3.26903   1
  -4   5  18  26.316 5.58682   1
  -4  -5  18 21.6901 7.34971   1
  -4   5  18 19.2762 6.76908   1
  -4  -5  18 31.7577 4.83855   1
  -4  -5  18 44.9465 7.39131   1
  -4   5  18 41.4844 6.01824   1
  -4  -5  18 31.5021 6.29916   1
  -4   5  19-2.04917 4.11067   1
  -4  -5  19 2.85919  4.5002   1
  -4   5  19  2.1421 7.18588   1
  -4   5  19 2.84001 3.64361   1
  -4  -5  19 1.98475 6.71018   1
  -4  -5  19 4.80879 4.29364   1
  -4  -5  20-2.66572 3.88399   1
  -4   5  20-0.49476 3.29676   1
  -4   5  20-6.54745 4.03336   1
  -4  -5  20 1.53113 4.83072   1
  -4   6   1  305.95  14.738   1
   4   6  -1 286.184 12.6645   1
  -4   6   1 287.506 11.8166   1
  -4  -6   1  311.25 13.0245   1
  -4  -6   1 301.617 13.1807   1
   4   6  -1 318.462 14.4644   1
  -4  -6   1 320.167  14.893   1
  -4   6   1 303.703 11.7872   1
   4  -6  -1 289.432 13.0825   1
  -4   6   1 302.998 14.3388   1
   4   6  -1 301.611 14.8099   1
  -4   6   1 300.035  13.524   1
  -4   6   2 186.298 11.1514   1
  -4  -6   2 177.217 9.59834   1
   4   6  -2 176.464 9.48656   1
  -4  -6   2 195.628 11.3742   1
   4  -6  -2 190.496 9.18005   1
  -4   6   2 173.145 9.71832   1
  -4   6   2 188.468 8.44273   1
  -4   6   2 176.547 10.6402   1
  -4   6   2 183.743 8.42552   1
   4   6  -2 265.826 18.0986   1
  -4  -6   2 179.763 10.0001   1
  -4  -6   2 182.939 10.6497   1
   4  -6  -2 179.261 9.87148   1
  -4   6   3 -0.1158 2.58624   1
  -4   6   3-2.05544 2.34628   1
  -4   6   3 3.10963 2.19632   1
  -4  -6   3-1.96021 2.93256   1
  -4   6   3 2.03331 3.11568   1
  -4  -6   3 0.82918  2.8684   1
  -4   6   3  1.8498 2.09695   1
  -4  -6   3 1.89621 2.73442   1
   4   6  -3 9.60845 3.15936   1
  -4  -6   3 0.08908 2.34965   1
   4  -6  -3  2.3454 2.59946   1
  -4  -6   3  0.8161 3.62881   1
   4  -6  -3-1.94052 2.42909   1
  -4  -6   3 0.44655 2.94312   1
  -4  -6   4 130.763 10.1029   1
  -4   6   4  140.39 9.36864   1
  -4  -6   4 129.701 7.65716   1
  -4  -6   4 131.085 8.58196   1
   4  -6  -4 124.644 7.81929   1
   4  -6  -4  131.21 7.51787   1
  -4   6   4 136.333 8.23643   1
  -4  -6   4 128.998 8.96601   1
  -4  -6   4 133.697 9.51942   1
  -4  -6   4 133.261 8.90541   1
   4   6  -4 126.719 7.80788   1
  -4   6   4 132.005 6.30809   1
  -4   6   5 175.821 7.02005   1
  -4   6   5 196.115 11.1434   1
  -4  -6   5 191.235 9.41483   1
  -4  -6   5 184.313 11.1274   1
   4   6  -5 181.897 9.15738   1
  -4   6   5  180.12  9.9208   1
  -4   6   5 161.821 10.3409   1
   4  -6  -5 197.769 8.97103   1
  -4  -6   5 174.761   9.821   1
  -4  -6   5 172.835 10.2817   1
   4  -6  -5 181.141 9.42596   1
  -4  -6   5 190.072 10.6372   1
   4  -6  -6-0.10816 2.18577   1
  -4   6   6   2.352 1.81025   1
   4   6  -6-2.30018 2.41036   1
  -4  -6   6-0.78959 2.37976   1
  -4   6   6 1.84362 3.00897   1
  -4  -6   6 4.41159 2.81351   1
  -4   6   6 0.62108 2.41532   1
  -4   6   6-0.80918  3.3622   1
  -4  -6   6 0.97205 2.78749   1
  -4  -6   6 0.45059 2.95896   1
  -4  -6   6  2.9274 2.13675   1
  -4  -6   6 1.42501 2.55878   1
  -4   6   6 0.28787 2.91116   1
   4  -6  -6 0.10676 2.63508   1
  -4   6   7  52.824 6.32561   1
  -4   6   7 61.5285 7.72198   1
  -4   6   7 47.1097 5.81965   1
  -4   6   7 66.4239 4.18723   1
   4   6  -7 53.8933 5.61042   1
  -4   6   7 49.7466 6.22091   1
  -4  -6   7 61.3556 7.11804   1
  -4  -6   7 64.6133 6.22341   1
   4  -6  -7 50.2085 5.88371   1
   4  -6  -7 50.0508  4.9337   1
  -4  -6   7 60.6869 7.67136   1
  -4  -6   7 43.2188 3.45305   1
  -4  -6   7 56.5987 7.07904   1
  -4  -6   7 44.2494 5.41709   1
  -4  -6   8-2.05264 2.74891   1
  -4   6   8 2.44614 3.56898   1
  -4   6   8 2.71046 3.00047   1
  -4   6   8   4.208 3.62078   1
   4   6  -8 -1.2524 2.58739   1
   4  -6  -8 7.59335 4.16262   1
  -4  -6   8-1.66513 2.85642   1
  -4  -6   8 3.48383 2.66327   1
  -4  -6   8 1.17899 2.72704   1
  -4   6   8 -1.0108 2.66885   1
  -4  -6   8 3.66684 2.81785   1
  -4  -6   9 193.266 11.0548   1
  -4   6   9 178.856 10.8038   1
  -4   6   9 176.948 9.69853   1
  -4   6   9 181.778   10.85   1
  -4  -6   9 190.646 11.5766   1
  -4  -6   9 179.247 11.4637   1
  -4  -6   9 183.442 9.98115   1
  -4   6   9 200.305 12.0839   1
  -4   6  10 35.0215 6.35928   1
  -4  -6  10 28.9213 5.22691   1
  -4  -6  10 43.3486 6.65224   1
  -4   6  10  35.732  5.4157   1
  -4   6  10 32.0627 5.04066   1
  -4  -6  10 32.8251 5.08127   1
  -4  -6  10 26.7181 6.05538   1
  -4   6  10  33.271 5.43426   1
  -4  -6  11 63.6187  6.5473   1
  -4   6  11 65.6647 6.95377   1
  -4   6  11 73.7571 7.71096   1
  -4  -6  11 68.9871 7.55736   1
  -4   6  11 74.7394 9.20685   1
  -4  -6  11 64.1055 6.78689   1
  -4   6  11 68.1319 6.15763   1
  -4  -6  11 64.8234  8.8821   1
  -4   6  12 71.5644 7.59667   1
  -4  -6  12 59.2395 7.22725   1
  -4   6  12 67.3991 6.59399   1
  -4  -6  12 59.7101 8.31266   1
  -4   6  12 62.3528 6.90678   1
  -4  -6  12 67.2462 6.76938   1
  -4  -6  12  71.441 7.78928   1
  -4   6  12 61.3612  8.7722   1
  -4  -6  13 3.17541 3.34701   1
  -4   6  13 7.84737  3.6144   1
  -4   6  13 4.82296 4.33331   1
  -4  -6  13 7.82744 3.78455   1
  -4   6  13 5.02544 3.59624   1
  -4  -6  13 7.23965 4.94365   1
  -4   6  13 8.29581 3.44939   1
  -4  -6  13 5.13829 3.37337   1
  -4  -6  14 4.30043  3.7588   1
  -4   6  14 11.4689 3.93576   1
  -4   6  14 11.8227 3.32822   1
  -4   6  14 6.25251 5.12574   1
  -4  -6  14 5.03419 3.40081   1
  -4   6  14 10.2162 4.13214   1
  -4  -6  14 8.17354 5.16746   1
  -4  -6  14 5.95504  3.8264   1
  -4  -6  15  1.9972 3.56934   1
  -4   6  15 6.35683 5.81094   1
  -4   6  15 2.91584 3.49291   1
  -4  -6  15 2.97868 4.73675   1
  -4   6  15  4.0972 2.92124   1
  -4  -6  15-1.81957 3.76064   1
  -4   6  15 0.54174 3.78803   1
  -4  -6  15 0.40969 2.95867   1
  -4   6  16 1.66694 2.53374   1
  -4  -6  16 3.78779 4.60087   1
  -4  -6  16 1.65578 3.96352   1
  -4  -6  16 1.92508 3.25877   1
  -4   6  16 1.84477 5.61269   1
  -4  -6  16 4.48893 4.23996   1
  -4   6  16 2.82724 3.74055   1
  -4   6  16   2.305 3.70981   1
  -4   6  17 17.1787 4.65841   1
  -4  -6  17 20.8801 5.61878   1
  -4  -6  17   11.35 6.20863   1
  -4   6  17 17.8155 6.49126   1
  -4  -6  17 21.4529 5.88248   1
  -4  -6  17 18.3202 4.31027   1
  -4   6  17  18.603 5.13296   1
  -4  -6  18 25.8768 4.92935   1
  -4  -6  18 32.3402 6.18655   1
  -4  -6  18 29.3699 8.67191   1
  -4  -6  18 29.1846 6.45242   1
  -4   6  18 22.1256  7.3479   1
  -4   6  18  21.596 5.38318   1
  -4   6  18 30.8642 5.51906   1
  -4   6  19 36.9956 5.96012   1
  -4  -6  19 60.4297 16.4041   1
  -4   6  19 71.6317 7.51877   1
  -4   6  19 35.4016 9.55818   1
  -4  -6  19 65.5253 8.75418   1
  -4  -6  19 55.6146 7.84263   1
  -4  -6  19 60.8088 5.82896   1
  -4   6  20 56.4046 6.29289   1
  -4  -6  20 55.0898 8.13293   1
  -4  -6  20 63.6436 9.11455   1
  -4   7   1 32.9467 4.30701   1
  -4  -7   1 31.0601 5.07942   1
  -4   7   1 19.2317 4.09899   1
   4  -7  -1 29.4966 4.39863   1
  -4  -7   1 30.6747 5.13838   1
  -4   7   1 13.9332 3.27265   1
   4   7  -1 33.4187 4.99826   1
  -4  -7   1 33.1618 5.24351   1
   4   7  -1 27.9073 5.26178   1
  -4  -7   1 18.0316 4.07709   1
   4   7  -1  26.446 5.03073   1
  -4   7   1 30.3144 5.42868   1
   4  -7  -1 25.3079 4.35826   1
  -4   7   2 51.4543 6.54002   1
  -4  -7   2 66.8229 6.10094   1
  -4  -7   2 62.3092 6.38315   1
   4   7  -2 54.8252 7.49204   1
  -4   7   2 65.4078 5.27121   1
  -4   7   2 62.1127 7.18952   1
   4   7  -2 63.4253 6.45421   1
  -4  -7   2 47.7669  6.8852   1
  -4  -7   2 67.4399 7.71033   1
   4  -7  -2 46.6763 5.08579   1
  -4   7   2 64.0796 6.77087   1
  -4   7   2 67.0155  5.2877   1
   4  -7  -2 71.2934 6.83703   1
  -4  -7   2 53.4442 5.90921   1
  -4  -7   3 304.352 13.8143   1
  -4  -7   3 301.557 12.8917   1
  -4   7   3 289.155  13.256   1
  -4   7   3 308.919 11.3281   1
  -4  -7   3 313.221 16.2232   1
   4  -7  -3 283.152 12.8251   1
  -4   7   3 284.652 14.0669   1
  -4   7   3 290.686 14.5194   1
  -4  -7   3 325.423 14.6226   1
   4   7  -3 305.498  12.858   1
  -4  -7   3 286.715 12.9971   1
   4  -7  -3 285.283 12.0461   1
  -4  -7   3 272.908 14.1431   1
  -4   7   3 300.711 10.6541   1
  -4  -7   4 1.09834  2.5789   1
  -4  -7   4 5.06103 3.08051   1
  -4  -7   4-0.84934 2.86478   1
  -4  -7   4  0.1654 3.06833   1
   4  -7  -4 2.00841 2.86301   1
  -4  -7   4 5.47251 3.74071   1
  -4  -7   4 2.70737 2.69133   1
   4  -7  -4 4.05721 2.68726   1
  -4   7   4  1.2986 3.08815   1
   4   7  -4 2.32433 2.79443   1
  -4   7   4  1.0719 2.79294   1
  -4   7   4  4.5578   2.001   1
  -4   7   4 4.52204 3.12711   1
  -4   7   5 4.72044 1.75715   1
   4  -7  -5 8.22692 3.30556   1
  -4  -7   5 3.97554  2.7201   1
  -4   7   5 4.87761 3.00821   1
  -4   7   5 1.96597 3.48625   1
  -4  -7   5  2.2902 2.89327   1
  -4  -7   5 2.42761 2.76945   1
   4  -7  -5 4.99514 2.72985   1
  -4  -7   5 0.90636  2.6119   1
  -4  -7   5 0.40733  2.8002   1
  -4   7   5 6.97116 3.22718   1
   4   7  -5 2.15692 2.86278   1
  -4  -7   6  82.781 6.59368   1
   4  -7  -6 82.4286 5.83977   1
   4   7  -6 83.9614 6.35473   1
  -4  -7   6 90.3895  7.1665   1
  -4  -7   6 77.3138 7.21562   1
  -4   7   6 64.5021 7.12128   1
   4  -7  -6 82.1252 6.54316   1
  -4  -7   6 80.3675 7.73298   1
  -4  -7   6 73.1204 7.34091   1
  -4   7   6 80.5808 6.73193   1
  -4   7   6 86.2518 7.63193   1
  -4   7   6  77.244 7.74866   1
  -4  -7   6 87.1849 5.31621   1
   4  -7  -7 347.665 13.0905   1
  -4  -7   7 342.121 13.8669   1
   4   7  -7  352.47 13.8165   1
  -4  -7   7  350.88 15.7722   1
  -4  -7   7 344.637 14.6148   1
  -4  -7   7 357.989 16.6346   1
  -4   7   7 344.408 16.3064   1
  -4  -7   7 331.658 11.3401   1
  -4   7   7 294.971 14.8771   1
  -4   7   7 366.199 16.0357   1
  -4  -7   7 351.564 11.6348   1
  -4  -7   7 339.501 15.8173   1
  -4   7   7 325.903 14.3532   1
  -4   7   8 356.062 14.6883   1
  -4  -7   8 358.159 14.2698   1
   4   7  -8 325.767 13.9044   1
  -4  -7   8 338.508 14.6133   1
  -4  -7   8 365.971 16.8476   1
  -4  -7   8 365.492  16.925   1
  -4  -7   8 348.741 10.2949   1
  -4   7   8 353.878 15.9838   1
  -4   7   8 358.539 16.8831   1
  -4  -7   8 339.903 10.2043   1
  -4  -7   8 341.184 15.8587   1
  -4   7   9 10.8398 4.13969   1
  -4  -7   9 22.3867 5.49337   1
  -4   7   9 14.4289  5.1122   1
  -4  -7   9 29.7433 5.40807   1
  -4   7   9 24.5993 4.65928   1
  -4  -7   9 23.9118 4.98559   1
  -4   7   9 26.5924 4.96082   1
  -4  -7   9 30.0531 4.86752   1
  -4  -7  10-2.21862 2.84969   1
  -4   7  10 4.15293  3.0534   1
  -4  -7  10  1.1996 2.92933   1
  -4  -7  10-4.52154 2.28869   1
  -4   7  10 4.85307 3.22169   1
  -4   7  10 1.47661 3.10657   1
  -4  -7  10-2.68391 3.23064   1
  -4   7  10-2.71547 2.85828   1
  -4  -7  11 124.422 8.38529   1
  -4  -7  11 117.242 10.3094   1
  -4  -7  11 131.669  10.216   1
  -4   7  11 106.782 8.42483   1
  -4  -7  11 112.905 8.99269   1
  -4   7  11 111.539 10.0745   1
  -4   7  11 121.763 9.11946   1
  -4   7  11 120.962 8.18634   1
  -4  -7  12 1.12407 3.19034   1
  -4   7  12 1.32114 3.13926   1
  -4  -7  12-0.54012 2.72721   1
  -4  -7  12 4.39617 3.20972   1
  -4   7  12 1.41596 2.63752   1
  -4   7  12 0.88872 3.21612   1
  -4  -7  12 7.69218 3.51084   1
  -4   7  12 3.05291 4.04091   1
  -4   7  13  34.598  5.6094   1
  -4  -7  13 37.6188 7.58145   1
  -4  -7  13 33.8346 5.33114   1
  -4   7  13  36.659 6.93851   1
  -4   7  13 26.1471 5.17151   1
  -4  -7  13 32.8133  5.8884   1
  -4   7  13 29.0564 4.70735   1
  -4  -7  13 29.8604 5.93753   1
  -4   7  14-0.80308 3.60329   1
  -4  -7  14    0.56 3.36361   1
  -4  -7  14-1.54488  4.0977   1
  -4   7  14 6.10208  3.1209   1
  -4  -7  14 2.88856 3.08364   1
  -4   7  14 0.31634 3.18568   1
  -4  -7  14 1.65619 3.53857   1
  -4   7  14 7.09763 5.06803   1
  -4  -7  15 3.91613  4.2935   1
  -4   7  15-0.97513 3.79625   1
  -4  -7  15  -1.569 3.73725   1
  -4  -7  15 2.28403 3.22291   1
  -4  -7  15-2.87048 4.51753   1
  -4   7  15 4.88581 3.48538   1
  -4   7  15-2.63263 2.72947   1
  -4   7  15-1.73575  4.8557   1
  -4   7  16 1.21884 3.55116   1
  -4  -7  16 1.73514   3.735   1
  -4  -7  16 10.8966 5.29522   1
  -4   7  16-0.67715 5.52497   1
  -4  -7  16-0.53522 4.19919   1
  -4   7  16-1.71617 3.29551   1
  -4   7  16-0.15803 2.60886   1
  -4  -7  16 4.23219  3.3007   1
  -4   7  17  96.467  8.4998   1
  -4  -7  17 73.0263 11.4842   1
  -4   7  17 51.1092 9.37354   1
  -4   7  17 84.8068 8.35816   1
  -4  -7  17 83.0863 9.73098   1
  -4  -7  17 102.484 10.0938   1
  -4  -7  17 86.8121 7.54924   1
  -4   7  18 11.9194 4.41981   1
  -4  -7  18 9.31787 4.16629   1
  -4   7  18 9.73678  4.8251   1
  -4  -7  18 9.55861 5.20711   1
  -4  -7  18  11.503  5.1421   1
  -4  -7  18 6.60593 6.57266   1
  -4   7  18 16.1923 7.50108   1
  -4   7  19 26.0445 9.05397   1
  -4   7  19 43.9612 6.20359   1
  -4  -7  19 39.2038 7.34086   1
  -4   7  19 23.2526 4.85779   1
  -4  -7  19 35.1116 7.22735   1
  -4  -7  19 29.0469 4.91051   1
  -4  -7  20  20.716 6.16612   1
  -4   7  20 11.6041 4.13507   1
  -4   7  20 4.07551 3.53027   1
  -4  -7  20 10.5913 5.41838   1
  -4  -8   1 68.2252 8.75077   1
  -4   8   1 64.6892 7.07622   1
  -4   8   1 68.3328 7.95968   1
  -4  -8   1 54.0173 6.06832   1
  -4   8   1 71.4941 5.97032   1
   4   8  -1 64.5704 7.05377   1
  -4  -8   1 62.5975 6.82859   1
   4  -8  -1 58.5604 6.76784   1
  -4  -8   1 60.4617 6.46029   1
   4   8  -1 71.9218  7.0114   1
   4  -8  -1 67.3973 6.23759   1
  -4  -8   1 60.0312 7.36709   1
   4   8  -1  51.612 6.73961   1
  -4  -8   2 91.4292 7.39946   1
  -4   8   2 93.7035 6.05352   1
  -4  -8   2 101.715 7.69438   1
   4  -8  -2 87.7044 7.24552   1
  -4   8   2 105.927 8.51011   1
  -4  -8   2 97.9938 8.39895   1
  -4   8   2 89.9832 6.08323   1
   4   8  -2 89.2474 7.08832   1
  -4   8   2 119.901 7.97722   1
   4  -8  -2 93.4785  6.6841   1
  -4  -8   2 83.6042 7.27444   1
  -4  -8   2 88.6155 9.28962   1
  -4  -8   2  93.949 7.15479   1
  -4   8   3  99.015 5.89987   1
  -4  -8   3 94.0947 8.21428   1
   4   8  -3 96.6108 7.01868   1
  -4  -8   3 95.1505 7.04961   1
  -4   8   3 87.1768 7.08254   1
  -4   8   3 95.4364  5.5769   1
  -4  -8   3 94.8332 9.34396   1
  -4   8   3  79.594 7.64028   1
   4  -8  -3 91.5103 6.61584   1
  -4  -8   3 91.3096 7.87806   1
  -4  -8   3 91.3671 7.52421   1
   4  -8  -3 92.8106 7.21833   1
  -4  -8   3 89.2789 7.38112   1
  -4   8   3 92.5044 8.02075   1
  -4  -8   4 179.185 9.95822   1
  -4  -8   4 190.758 9.95211   1
   4  -8  -4 193.184 9.89627   1
  -4  -8   4 182.468 10.9451   1
  -4  -8   4  170.25 11.1293   1
  -4  -8   4 193.125 10.6397   1
  -4  -8   4 185.581 12.4499   1
   4  -8  -4  173.08 8.83328   1
  -4   8   4 174.151 7.64128   1
  -4   8   4  176.54 10.0789   1
  -4   8   4 175.447 10.9084   1
  -4   8   4 150.132 10.5852   1
   4   8  -4 186.667 9.74586   1
  -4   8   5 138.537 8.92337   1
  -4   8   5 144.243 9.77248   1
   4   8  -5 145.387 8.19839   1
   4  -8  -5 145.118 7.85912   1
  -4  -8   5 141.104 8.71292   1
  -4  -8   5 143.854 9.41452   1
  -4  -8   5 141.204 8.90539   1
  -4  -8   5 146.331 9.81126   1
  -4  -8   5 143.006 10.0341   1
   4  -8  -5 139.912 8.40327   1
  -4  -8   6 6.53288 3.17888   1
  -4  -8   6 7.44875 3.57066   1
  -4  -8   6 3.06216 2.97783   1
  -4   8   6 5.12636 3.20755   1
  -4  -8   6 8.10761 3.29715   1
  -4  -8   6 5.67344 2.97444   1
   4  -8  -6  4.3035 2.49039   1
   4  -8  -6  6.5393 3.04323   1
  -4   8   6 6.40752 3.49807   1
  -4   8   6 4.42665 3.61826   1
  -4   8   6 5.40498 3.15852   1
   4   8  -6 8.42536 3.06829   1
  -4  -8   7 1.34397 3.04686   1
  -4   8   7 0.88835 2.94666   1
   4   8  -7-1.03227 2.63377   1
  -4  -8   7 1.90681 1.86524   1
  -4  -8   7 1.13574 1.94229   1
  -4  -8   7 2.19245 2.89086   1
  -4  -8   7-1.41113 3.01217   1
  -4  -8   7 1.45761 2.92035   1
  -4   8   7 4.41661 3.30997   1
  -4   8   7 2.11417 2.76978   1
  -4  -8   7 2.82874 2.94351   1
   4  -8  -7 1.34476 2.31714   1
  -4  -8   8 276.432 14.1338   1
  -4  -8   8 282.934 13.1076   1
  -4  -8   8 308.918 12.9428   1
   4   8  -8 244.298 12.4387   1
  -4   8   8  281.64 13.9986   1
  -4   8   8 259.312 14.3542   1
  -4  -8   8 287.451 14.5445   1
  -4  -8   8 303.019 15.3762   1
  -4   8   8 280.196 13.8629   1
  -4  -8   8  273.18 8.96674   1
  -4  -8   8 288.887 9.16118   1
  -4   8   8 280.632 12.8721   1
  -4   8   9 6.55572 4.39301   1
  -4   8   9 5.76834 3.48499   1
  -4   8   9 3.10753 3.11835   1
  -4  -8   9    7.30 3.72379   1
  -4  -8   9 5.18763 3.65466   1
  -4   8   9 6.35899 3.30184   1
  -4  -8   9 7.65719 3.61487   1
  -4  -8   9 9.32271 3.50059   1
  -4   8  10 11.7456 3.54811   1
  -4   8  10 12.5581 3.78301   1
  -4   8  10 13.9939 4.17429   1
  -4  -8  10 14.5767 4.57889   1
  -4   8  10 22.7007 5.68439   1
  -4  -8  10 10.0889 3.74937   1
  -4  -8  10 12.1566 4.31772   1
  -4  -8  10 16.6645 4.32552   1
  -4   8  11 4.20803 3.13309   1
  -4  -8  11-0.32555 2.82369   1
  -4   8  11 1.48327  3.2988   1
  -4   8  11 2.83852 2.97821   1
  -4   8  11 1.08284 4.08276   1
  -4  -8  11 0.18785   3.535   1
  -4  -8  11 1.24941 3.32159   1
  -4  -8  11  0.2117 2.91449   1
  -4   8  12 93.7027   10.41   1
  -4  -8  12 84.7276 8.27775   1
  -4   8  12 77.4725 7.01306   1
  -4  -8  12 87.9864 7.47903   1
  -4   8  12 77.7441 7.82749   1
  -4  -8  12 94.4816 10.9531   1
  -4  -8  12 92.8331 9.23354   1
  -4  -8  13  36.413 5.42721   1
  -4  -8  13 35.1689 6.59895   1
  -4  -8  13 41.6083 7.87645   1
  -4   8  13 35.9711 5.84844   1
  -4  -8  13 33.5106 6.06145   1
  -4   8  13 39.5233 7.31185   1
  -4   8  13 42.1652 6.32959   1
  -4   8  13 39.2863 5.12986   1
  -4  -8  14 0.91688 3.03614   1
  -4   8  14 4.37125 3.93577   1
  -4   8  14 8.30483 5.27738   1
  -4   8  14 1.97406 3.07169   1
  -4  -8  14 2.34969 3.32275   1
  -4   8  14 2.76113 3.38548   1
  -4  -8  14 2.03957 3.88329   1
  -4  -8  14-1.68784 4.60558   1
  -4   8  15 39.1523 6.30684   1
  -4   8  15 34.2276 4.61766   1
  -4  -8  15  26.837 5.93064   1
  -4   8  15 31.7435  7.3595   1
  -4  -8  15   35.05 7.63371   1
  -4   8  15 35.3926 5.98293   1
  -4  -8  15  39.938 7.14418   1
  -4  -8  15 34.9245 5.47476   1
  -4   8  16 12.8175 4.84467   1
  -4   8  16 16.6191 3.38799   1
  -4  -8  16 9.28586 4.05946   1
  -4  -8  16 11.7169 4.77144   1
  -4  -8  16 8.12166 4.83031   1
  -4   8  16 12.0216 6.16602   1
  -4   8  16 16.5896 4.57755   1
  -4  -8  16 13.3846 5.96948   1
  -4  -8  17 17.8001 7.42871   1
  -4   8  17 26.1509 5.47259   1
  -4  -8  17 32.2105 5.25647   1
  -4   8  17 24.8088 7.47858   1
  -4  -8  17 22.0066  6.1631   1
  -4   8  17 21.3357  5.0102   1
  -4  -8  17 24.5495 6.49817   1
  -4   8  18 2.99967 4.17866   1
  -4  -8  18 7.69323 4.87206   1
  -4  -8  18 6.18121 5.29026   1
  -4  -8  18-1.60516 3.66889   1
  -4   8  18 4.02804   5.558   1
  -4  -8  18 5.79353 7.14873   1
  -4   8  18 1.26811 3.71177   1
  -4   8  19 0.06434 3.57811   1
  -4  -8  19 -3.4631 5.13909   1
  -4  -8  19-0.97516 3.68821   1
  -4   8  19-0.07983 7.10145   1
  -4  -8  19-1.16985 4.92891   1
  -4   8  19 0.05929 3.67401   1
  -4   8  20 1.81849 3.42702   1
  -4   8  20 6.99337  4.2834   1
  -4  -8  20 12.9284 6.42018   1
  -4  -8  20 14.5748 6.13801   1
   4  -9  -1-1.25757 2.75912   1
  -4  -9   1-0.35108 3.58962   1
   4  -9  -1-0.12252 3.12988   1
  -4   9   1 1.04297 2.94778   1
  -4   9   1 1.11334 2.55523   1
  -4  -9   1-5.77554 2.72072   1
  -4   9   1  1.6349 2.97824   1
  -4   9   1 1.00013 2.42591   1
  -4  -9   1 1.75936 3.79799   1
  -4   9   1 2.14319 2.79544   1
   4   9  -1-0.99266 2.81933   1
  -4   9   2 99.8065 6.59572   1
  -4  -9   2 104.425 7.84377   1
  -4   9   2  94.974 6.35957   1
  -4   9   2 104.863 8.68133   1
   4   9  -2  101.49 7.36832   1
  -4  -9   2 106.748 10.1911   1
  -4  -9   2  102.55 8.00639   1
   4  -9  -2 96.7233    7.62   1
   4  -9  -2 93.7546 6.86804   1
  -4   9   2 109.774 7.77292   1
  -4  -9   2 106.221 7.63376   1
  -4  -9   2 81.1565 8.35862   1
   4   9  -3 159.128 8.94845   1
  -4   9   3 130.766  7.1352   1
   4  -9  -3 148.754 8.21042   1
  -4  -9   3 130.183 9.34011   1
  -4   9   3 152.549 10.2681   1
  -4   9   3 146.002 9.14543   1
  -4  -9   3 137.548 9.23781   1
  -4  -9   3  133.77 11.2151   1
  -4  -9   3 137.653 8.61304   1
  -4  -9   3 142.934  8.9097   1
  -4   9   3 129.846 6.73987   1
  -4  -9   3 132.309  10.075   1
   4  -9  -3  121.29 8.42108   1
   4  -9  -4 72.2771 5.93044   1
  -4  -9   4 73.2269   6.455   1
  -4   9   4 46.0461 6.61995   1
  -4   9   4  60.493 6.45782   1
  -4  -9   4 68.1987 6.84295   1
  -4  -9   4 65.0142 8.37387   1
  -4  -9   4 50.9982  6.5661   1
   4  -9  -4 63.0456 6.36335   1
  -4  -9   4 60.6559 6.53958   1
  -4   9   4 68.7243 7.24809   1
   4   9  -4 72.5841 6.86574   1
  -4  -9   4 64.1312 6.92396   1
  -4   9   4 57.5516 4.54282   1
  -4   9   5 46.5427 5.92082   1
  -4  -9   5 58.1027 6.47509   1
   4  -9  -5 63.4687 5.94028   1
  -4  -9   5 42.3423 5.69197   1
  -4  -9   5 74.1878  8.6005   1
  -4  -9   5 69.4179 7.72221   1
   4   9  -5 63.6597 5.66546   1
  -4   9   5 59.8687 7.30835   1
  -4  -9   5  59.848 7.37164   1
  -4   9   5 42.1118 6.12387   1
   4  -9  -5 64.9803 6.57833   1
  -4  -9   6  91.487 7.78143   1
   4  -9  -6  89.023 6.36573   1
   4   9  -6 94.1392  7.1596   1
  -4   9   6 102.318 8.29926   1
  -4   9   6 98.9299 7.63215   1
   4  -9  -6 106.379 7.34068   1
  -4  -9   6  87.219    6.97   1
  -4  -9   6 92.8677 8.70236   1
  -4   9   6  88.434 8.04241   1
  -4  -9   6 103.359 8.52349   1
  -4  -9   6 94.9117 7.61486   1
  -4   9   6  89.382 8.03573   1
  -4   9   7 1.99381 3.26257   1
  -4  -9   7 3.61536 3.53212   1
   4  -9  -7 1.78992   2.474   1
  -4   9   7 2.81132 2.68125   1
   4   9  -7-1.36462 2.58711   1
  -4   9   7-2.41269 2.84365   1
  -4  -9   7 4.55317 3.08664   1
  -4  -9   7 2.99197 2.83663   1
  -4  -9   7 1.47405  1.9641   1
  -4   9   7-0.74264 2.84658   1
  -4  -9   7 3.23926 3.07219   1
  -4  -9   7-0.09322 2.71612   1
  -4  -9   8 206.673  7.5918   1
  -4  -9   8 212.905 7.74051   1
  -4  -9   8 221.709 12.3983   1
  -4   9   8 203.868 12.4686   1
   4   9  -8 151.571 11.9832   1
  -4  -9   8 218.527 11.0583   1
  -4  -9   8 206.454  12.317   1
  -4  -9   8 206.566 11.1374   1
  -4  -9   8 220.689 13.0161   1
  -4   9   8 209.409 12.0927   1
  -4   9   8 211.072 12.0316   1
  -4   9   8 212.804 10.9852   1
  -4   9   9 50.8887 6.84257   1
  -4   9   9 45.2956 7.29181   1
  -4   9   9 54.4669 6.83072   1
  -4  -9   9 62.7312 6.94743   1
  -4  -9   9 64.4971 7.78596   1
  -4  -9   9 52.2694   7.555   1
  -4   9   9 55.9134 6.26295   1
  -4  -9   9 58.6707 7.96059   1
  -4   9  10 154.277 10.5679   1
  -4   9  10  171.69 11.3781   1
  -4   9  10 156.864 9.50345   1
  -4  -9  10 169.662 11.1547   1
  -4  -9  10 171.925 11.5837   1
  -4   9  10 182.049  10.995   1
  -4  -9  10 180.676 12.2261   1
  -4  -9  10 164.894 9.82807   1
  -4  -9  11 54.3026 7.67363   1
  -4  -9  11 58.4979 7.80126   1
  -4   9  11 63.8759 8.74764   1
  -4   9  11 47.8188 6.50826   1
  -4  -9  11 35.5623 6.77448   1
  -4  -9  11 57.5989  6.7244   1
  -4   9  11 57.9669 6.55079   1
  -4   9  11 50.2342 6.85682   1
  -4   9  12 0.03757 3.80606   1
  -4  -9  12-0.84524 3.03112   1
  -4   9  12-2.33688  4.0294   1
  -4  -9  12 4.39934 4.79467   1
  -4  -9  12 5.14386 3.82835   1
  -4   9  12 -0.8996 2.73103   1
  -4   9  12 1.50666 3.41123   1
  -4  -9  12 1.43372 3.41862   1
  -4  -9  13  3.0013 3.53421   1
  -4   9  13 0.75536 3.28421   1
  -4  -9  13-2.47153 4.01731   1
  -4  -9  13-2.09503 3.35959   1
  -4   9  13 0.32318 3.23025   1
  -4   9  13 0.65502 3.88281   1
  -4  -9  13-2.04203 3.04767   1
  -4   9  13 2.01032 4.47233   1
  -4   9  14  0.5204 3.99837   1
  -4  -9  14 4.44594 3.85114   1
  -4   9  14 7.79562 4.83298   1
  -4   9  14  2.7232 3.70757   1
  -4  -9  14 11.6607 5.13649   1
  -4  -9  14 4.71203 4.02701   1
  -4  -9  14 7.72464 4.54766   1
  -4   9  14 5.80318 3.55134   1
  -4   9  15 2.44203 3.48881   1
  -4  -9  15 9.32651 5.13906   1
  -4  -9  15 1.14222 3.98127   1
  -4   9  15 0.85721 5.21755   1
  -4   9  15 4.45356 3.22904   1
  -4   9  15 3.93186  4.4392   1
  -4  -9  15 2.56084 4.04124   1
  -4  -9  15 0.78183 3.55708   1
  -4   9  16 25.5453 3.88771   1
  -4  -9  16 27.2856 5.24322   1
  -4  -9  16 20.6568 5.98518   1
  -4  -9  16 36.3147 7.19401   1
  -4  -9  16 10.5949 6.54935   1
  -4   9  16 22.2576 5.08213   1
  -4   9  16 8.80261 6.05672   1
  -4   9  16 18.4076 5.32913   1
  -4  -9  17 14.3326 7.48732   1
  -4  -9  17 7.23607 5.15706   1
  -4   9  17 5.40873 3.77563   1
  -4  -9  17 5.08311 4.97914   1
  -4   9  17 7.46063 4.46939   1
  -4  -9  17 12.5438 4.23396   1
  -4   9  17 12.2287 6.33622   1
  -4  -9  18 30.2729 7.10139   1
  -4  -9  18 26.2305 5.52658   1
  -4  -9  18 24.5103 6.95683   1
  -4  -9  18 12.7394 7.85962   1
  -4   9  18 28.9814 5.86839   1
  -4   9  18   14.69 7.30154   1
  -4   9  19 4.42529 3.66796   1
  -4  -9  19  10.032 6.17937   1
  -4   9  19 7.39148 4.35661   1
  -4  -9  19 8.59339 4.57472   1
  -4  -9  19 11.0919 5.89915   1
  -4   9  19 8.19629 7.90635   1
   4  10  -1 0.30986 2.80041   1
  -4  10   1-1.39605   2.612   1
   4 -10  -1-0.05413 2.67432   1
  -4  10   1 2.92326 2.94824   1
  -4  10   1 2.72997 3.03981   1
  -4 -10   1 0.34128 2.87117   1
   4 -10  -1 6.71264 3.04998   1
  -4 -10   1 3.00805 3.27589   1
  -4 -10   1  2.1326 3.70323   1
  -4  10   1-0.32921 2.75131   1
  -4 -10   1 1.76878 3.78204   1
  -4  10   2 14.5099 4.31864   1
   4 -10  -2 21.4457 4.19601   1
  -4 -10   2 24.9322 4.94905   1
  -4  10   2 17.8142  4.2524   1
  -4  10   2 15.1773 6.08904   1
  -4 -10   2 21.8122 6.16226   1
  -4  10   2 16.1534 3.54619   1
  -4  10   2 25.0784 5.06519   1
   4  10  -2 21.5684 4.38307   1
   4 -10  -2  21.378 4.30093   1
  -4 -10   2 19.0736 4.39239   1
  -4 -10   2 14.6797 4.25423   1
  -4  10   3 104.468 8.12961   1
  -4 -10   3 92.0281 7.43174   1
   4 -10  -3 111.179 8.02183   1
  -4  10   3 96.2672 8.63978   1
  -4 -10   3 89.8797 7.32463   1
   4 -10  -3 98.6481 6.87922   1
  -4 -10   3 94.6746 7.40153   1
  -4  10   3 104.444 6.14321   1
  -4  10   3 113.245 7.58713   1
   4  10  -3  87.386 6.96748   1
  -4 -10   3 98.0671 9.93683   1
   4  10  -4 155.722 8.98181   1
  -4  10   4 138.946 9.17754   1
  -4 -10   4 168.795 11.4812   1
  -4 -10   4 135.113 9.18694   1
  -4  10   4 137.509 10.1422   1
   4 -10  -4 139.578 8.90473   1
  -4 -10   4 129.101  8.7328   1
  -4 -10   4 131.959 8.95607   1
  -4 -10   4 132.605 11.3277   1
   4 -10  -4  137.00 7.97421   1
  -4 -10   5 63.3632 6.97697   1
   4 -10  -5 63.0579 5.88387   1
  -4 -10   5  68.614 8.22633   1
  -4 -10   5 68.9109 7.21253   1
   4  10  -5 57.2413 6.25749   1
  -4  10   5 56.7477 6.44093   1
   4 -10  -5  48.981 5.75944   1
  -4  10   5  75.825  7.6345   1
  -4 -10   5 66.1934 7.51306   1
  -4 -10   5 64.9514 6.87101   1
  -4 -10   6-3.00895 2.77835   1
  -4 -10   6 3.15408 3.23045   1
   4  10  -6 1.87601 3.07595   1
  -4  10   6 2.76741 3.74416   1
  -4  10   6 4.89177 3.22783   1
  -4  10   6-0.38136 2.29424   1
  -4 -10   6-0.39325 2.86272   1
  -4 -10   6-4.54731 2.54682   1
  -4 -10   6-2.32752 3.08462   1
  -4  10   6 2.60848 3.03561   1
   4 -10  -6 1.12677 2.55874   1
  -4  10   7  234.68 13.3139   1
   4  10  -7  245.73 11.3317   1
  -4 -10   7 235.353 13.2027   1
  -4  10   7  245.57 13.5053   1
  -4 -10   7 233.424 13.9944   1
  -4  10   7 247.451 12.2717   1
  -4 -10   7 256.818 12.3442   1
  -4 -10   7 229.466 12.1129   1
  -4 -10   7 234.151 9.72237   1
  -4 -10   7 261.269 13.1489   1
  -4  10   8 27.8908 4.99827   1
  -4 -10   8 26.2327 5.35625   1
  -4  10   8 22.0767 4.66059   1
  -4 -10   8 35.9466 5.49339   1
  -4 -10   8 24.3085 5.32365   1
  -4 -10   8 30.6584 5.13968   1
  -4  10   8 38.2077 6.95148   1
  -4 -10   8 30.2819  3.2543   1
  -4 -10   8 31.2056 5.98688   1
  -4  10   8 15.5623 4.48333   1
  -4  10   9 133.606 9.01696   1
  -4  10   9 142.193 10.4508   1
  -4 -10   9 159.875 10.9312   1
  -4  10   9 157.108 11.0592   1
  -4 -10   9 141.073 11.2507   1
  -4 -10   9 155.145 10.7244   1
  -4 -10   9 156.318 9.61797   1
  -4  10   9 157.491 10.5303   1
  -4 -10  10 3.02208 3.49512   1
  -4  10  10 9.47406 3.72893   1
  -4 -10  10 8.81374  4.2635   1
  -4 -10  10 8.59351 4.37607   1
  -4  10  10 3.17244 3.86257   1
  -4 -10  10 11.5804 3.80972   1
  -4  10  10 4.65101 3.39859   1
  -4  10  10 5.32374 4.06475   1
  -4 -10  11 18.8405 5.06178   1
  -4 -10  11 10.1045 4.76982   1
  -4  10  11 11.3201 5.18563   1
  -4 -10  11 4.80472 3.48728   1
  -4  10  11 18.7207 4.55196   1
  -4  10  11 19.3167 4.81292   1
  -4  10  11 13.5482 4.74925   1
  -4 -10  11 12.1782 4.81931   1
  -4 -10  12 78.7655 10.0404   1
  -4  10  12 65.3293 8.00325   1
  -4  10  12 68.7321  7.9344   1
  -4 -10  12 71.0214 9.03935   1
  -4  10  12 70.4807 7.15692   1
  -4 -10  12  61.961 6.95546   1
  -4  10  12 67.8921  9.1052   1
  -4 -10  12 69.8769 8.71536   1
  -4 -10  13 139.095 10.9313   1
  -4 -10  13 140.142 9.45477   1
  -4 -10  13 134.804 11.5227   1
  -4  10  13 148.584 10.3624   1
  -4  10  13 142.983 11.1912   1
  -4 -10  13 105.556 12.1369   1
  -4  10  13 109.594 8.22937   1
  -4  10  13 142.016 10.2855   1
  -4 -10  14 11.0113 4.68924   1
  -4  10  14 3.01588 3.52361   1
  -4  10  14-0.83905 4.40378   1
  -4  10  14 -0.5925 3.40875   1
  -4  10  14  4.6991 5.08128   1
  -4 -10  14-4.62904 4.57502   1
  -4 -10  14  2.8317 3.59324   1
  -4 -10  14-0.19433   3.913   1
  -4 -10  15 0.52428 3.83999   1
  -4  10  15 1.57249 3.16167   1
  -4  10  15-0.99341 4.25315   1
  -4 -10  15 2.85567 3.49269   1
  -4 -10  15 2.07772 4.43297   1
  -4  10  15-1.38516 3.29251   1
  -4 -10  15-1.95714 4.99183   1
  -4  10  15-0.46828  4.9914   1
  -4  10  16 2.17354 5.57091   1
  -4 -10  16 7.89161  5.1853   1
  -4 -10  16 3.37105 6.52482   1
  -4  10  16 3.87096  4.1571   1
  -4  10  16 3.04595 4.23702   1
  -4  10  16 11.4679  3.5048   1
  -4 -10  16 8.86397 6.58916   1
  -4 -10  16 5.83051 4.29276   1
  -4  10  17 8.87764 6.78263   1
  -4 -10  17 15.6045 5.85107   1
  -4 -10  17 26.4663 8.61455   1
  -4  10  17 0.31747 4.06544   1
  -4  10  17 16.3043 4.44855   1
  -4 -10  17 10.5382 4.73414   1
  -4 -10  18 0.41347 3.96811   1
  -4  10  18 0.25536 6.88041   1
  -4 -10  18-7.62737 6.31503   1
  -4 -10  18  2.9505 5.04312   1
  -4  10  18-2.40375 3.71976   1
  -4  10  18-2.31483 3.68806   1
  -4  10  19 8.15494 3.98467   1
  -4  10  19  15.285 5.19299   1
  -4  10  19 9.46363 8.30405   1
  -4 -10  19 15.0606 6.93382   1
  -4 -10  19 23.0991 5.25716   1
  -4 -11   1 19.1556 4.71167   1
  -4 -11   1  17.624 4.42773   1
   4 -11  -1 26.0825 4.48726   1
  -4 -11   1 26.3367 5.27741   1
   4 -11  -1 23.2777 4.82023   1
  -4  11   1 13.5781 4.22633   1
   4  11  -1 16.9181 4.01991   1
  -4  11   1 12.3064 6.27837   1
  -4  11   1 25.5881 4.20221   1
  -4  11   2 50.3918 5.02229   1
  -4  11   2 17.5578 10.7221   1
  -4  11   2 33.8959 5.69357   1
  -4  11   2 38.9808 5.81425   1
   4  11  -2  32.722 5.22976   1
   4 -11  -2 38.5953 5.59184   1
  -4 -11   2 46.8413 6.42115   1
  -4 -11   2 55.3691 6.31247   1
   4 -11  -2 41.7189 5.28261   1
  -4 -11   2 38.7882 5.56185   1
  -4  11   2 19.2308  4.7571   1
   4 -11  -3 105.527 7.36249   1
  -4 -11   3  104.50 7.73776   1
   4  11  -3 113.526 8.06962   1
  -4  11   3 106.361 9.33374   1
  -4  11   3 78.4211 8.22667   1
  -4 -11   3 104.442 8.23181   1
   4 -11  -3 109.071 8.01362   1
  -4 -11   3 97.3475 8.07244   1
  -4  11   3 104.259 6.20895   1
   4  11  -4 42.4871 5.77451   1
  -4  11   4 26.5705 5.66167   1
  -4  11   4 47.3811 7.13932   1
   4 -11  -4 44.3126 5.12903   1
   4 -11  -4 49.3888 6.25352   1
  -4 -11   4 30.4071 5.56423   1
  -4 -11   4 46.7869 6.25824   1
  -4  11   4 29.6534 5.44669   1
  -4 -11   4 39.2426 5.80879   1
  -4 -11   5  50.495 6.51801   1
   4 -11  -5 59.6112  5.9621   1
   4  11  -5 52.9266 6.30717   1
  -4  11   5   44.43 6.03392   1
  -4  11   5 37.7904 6.55432   1
  -4  11   5 49.7839 7.09922   1
  -4 -11   5 44.6894 5.91403   1
  -4 -11   5 44.7851  6.2041   1
   4 -11  -5 46.6488 6.01884   1
  -4  11   6 413.105 18.8446   1
  -4  11   6 400.314 16.9058   1
  -4 -11   6 432.845 17.2973   1
  -4 -11   6 402.498 17.3575   1
  -4 -11   6 412.024 17.6932   1
   4  11  -6 428.615 16.6054   1
  -4  11   6 440.146 18.7818   1
   4 -11  -6 409.521 15.7447   1
  -4  11   7 55.0179 7.06681   1
  -4 -11   7 61.5026 5.03133   1
  -4  11   7 38.5282 6.57897   1
  -4 -11   7 70.2215 8.14274   1
  -4 -11   7 91.8437 8.47692   1
  -4  11   7 93.3389 9.60249   1
  -4  11   7 68.4439  6.9619   1
  -4 -11   7 84.9813 8.84165   1
  -4 -11   7   59.40 6.72684   1
   4  11  -7 72.5025 6.99938   1
  -4 -11   8 73.0811 7.86115   1
  -4 -11   8 64.8866 8.13589   1
  -4  11   8 68.1225 7.22596   1
  -4  11   8 48.7032 6.70091   1
  -4 -11   8 79.1113 7.96292   1
  -4 -11   8 61.4377 6.96349   1
  -4  11   8  73.078 8.56742   1
  -4  11   8 78.9642 9.24941   1
  -4 -11   8 69.9512 4.69253   1
  -4 -11   9 8.55125 1.54584   1
  -4 -11   9 10.4206 1.71744   1
  -4 -11   9  4.2072 3.34515   1
  -4  11   9 8.22289 3.79204   1
  -4  11   9  3.9419 4.07754   1
  -4 -11   9 8.41654 3.86927   1
  -4 -11   9 10.7971 4.53804   1
  -4  11   9 8.95621 3.64846   1
  -4  11   9 14.1091 5.12147   1
  -4 -11  10 150.704 10.9994   1
  -4  11  10 144.398 9.34789   1
  -4  11  10 132.376 10.5672   1
  -4 -11  10  160.57 11.2876   1
  -4  11  10 142.664 10.4249   1
  -4 -11  10 142.852 9.53681   1
  -4  11  11 4.27342 3.79067   1
  -4  11  11 5.89796 4.50635   1
  -4 -11  11 4.04661 3.54566   1
  -4 -11  11 9.56083 4.29001   1
  -4  11  11 5.64628 3.63639   1
  -4 -11  11 2.06266 4.05302   1
  -4  11  11 4.57317 4.01727   1
  -4  11  12 4.69525 4.93765   1
  -4 -11  12 7.17636 4.15691   1
  -4 -11  12 9.33749 4.78608   1
  -4  11  12 15.5361  4.3641   1
  -4  11  12 6.84106  4.6885   1
  -4  11  12 14.3626 4.48358   1
  -4 -11  12 5.60247 3.72984   1
  -4 -11  13 -2.1189 4.49223   1
  -4 -11  13 3.53585 3.61362   1
  -4  11  13 2.51006  3.2887   1
  -4  11  13 9.40263 5.32426   1
  -4  11  13-3.74585 3.90728   1
  -4  11  13 1.80678 3.50551   1
  -4 -11  13 7.05929 4.31249   1
  -4 -11  14  221.08 15.2762   1
  -4 -11  14 227.252 14.3984   1
  -4  11  14 221.403 13.0685   1
  -4 -11  14 222.323 12.4273   1
  -4  11  14 209.171 14.3424   1
  -4  11  14 193.939 10.9275   1
  -4  11  15 9.61895  3.8737   1
  -4  11  15 1.08646 5.19442   1
  -4  11  15 6.38625 3.95968   1
  -4 -11  15 7.44002  5.0991   1
  -4 -11  15 7.97236 4.26736   1
  -4 -11  15 5.36924 5.64473   1
  -4  11  15 3.95051 4.10697   1
  -4  11  16 11.2197 4.16282   1
  -4  11  16  0.6141 4.30679   1
  -4  11  16 9.36896 3.56938   1
  -4 -11  16 12.1661 6.88785   1
  -4  11  16 5.79578 5.96512   1
  -4 -11  16 9.98649 5.64945   1
  -4 -11  16 12.6033 4.59299   1
  -4 -11  17 6.70407 6.78982   1
  -4  11  17 10.7674 4.78237   1
  -4 -11  17 3.09276 4.37482   1
  -4  11  17 7.11902 4.18826   1
  -4 -11  17 10.4516 6.74539   1
  -4  11  17 10.4126 6.96908   1
  -4  11  18 17.7408 4.96339   1
  -4  11  18 8.92997 7.43294   1
  -4 -11  18 14.4411 8.46227   1
  -4  11  18 6.45905 4.16571   1
  -4 -11  18 16.6427 5.14459   1
  -4  11  19 39.5485 10.0532   1
  -4  11  19 79.0497 8.58466   1
  -4 -11  19 70.6472 7.87357   1
   4  12  -1 239.806 11.9205   1
   4 -12  -1 257.221 11.6846   1
  -4 -12   1 233.086 12.2483   1
  -4  12   1 241.938  10.894   1
  -4 -12   1 248.606 12.4956   1
   4 -12  -1 243.084 12.5825   1
  -4  12   1 247.241 12.8248   1
  -4 -12   1 234.173 11.3152   1
  -4 -12   2 51.1235 6.45714   1
   4 -12  -2 54.3684 5.87657   1
   4  12  -2  71.885 7.40246   1
  -4 -12   2 61.3592 6.02537   1
   4 -12  -2 54.1105 6.72389   1
  -4  12   2 64.3963  5.5543   1
  -4  12   2 56.8199 6.99619   1
  -4 -12   2 46.7955 6.28303   1
  -4  12   3  8.9526 2.90089   1
  -4  12   3-0.54831 2.87345   1
   4  12  -3 9.46032 3.89511   1
  -4 -12   3 6.97898 3.36049   1
  -4  12   3 9.64342 4.03331   1
  -4  12   3 5.31899 3.87625   1
   4 -12  -3 6.85224 3.66667   1
  -4 -12   3 4.45595 3.95738   1
   4 -12  -3 9.47561 3.43801   1
  -4 -12   3 9.18053 4.07647   1
  -4  12   4 247.403 14.0918   1
  -4 -12   4 245.243 12.1065   1
  -4 -12   4 243.644 12.7384   1
  -4  12   4 242.689 12.6933   1
   4  12  -4 241.886 12.2362   1
   4 -12  -4 247.271 11.3594   1
   4 -12  -4 245.555 12.2222   1
  -4 -12   4 253.226 12.4912   1
  -4 -12   5 10.7654 3.86485   1
   4 -12  -5 13.3814 3.52102   1
  -4 -12   5 11.6734 3.65021   1
  -4  12   5 8.91449 4.03421   1
   4 -12  -5 11.6287 3.96719   1
   4  12  -5 15.7451 3.88215   1
  -4 -12   5 9.08641 4.03297   1
  -4  12   5  3.4007 3.38574   1
  -4  12   5 12.4322  4.3099   1
  -4  12   6 4.82463 3.82663   1
  -4 -12   6 0.84729 3.65339   1
  -4 -12   6 0.24463 3.08716   1
   4 -12  -6 2.58251 3.16708   1
  -4 -12   6 1.58517 3.12968   1
  -4  12   6 5.57111 3.19336   1
  -4  12   6 8.14756 4.05089   1
   4  12  -6 1.89465 3.12652   1
  -4  12   6   3.888 3.55247   1
   4  12  -7 134.268 8.96214   1
  -4 -12   7 145.174 9.37464   1
  -4 -12   7  112.58 8.77002   1
  -4 -12   7 136.665 9.61255   1
  -4 -12   7 124.345  7.1068   1
  -4  12   7 115.585 8.70994   1
  -4  12   7  137.08 10.0056   1
  -4  12   7 139.782 10.3148   1
  -4  12   7 111.003 9.59905   1
  -4  12   8 89.2039 8.67427   1
  -4  12   8 87.5691 8.53904   1
  -4 -12   8 90.1052 7.98915   1
  -4  12   8 85.1103 7.38398   1
  -4 -12   8 104.554 8.69094   1
  -4  12   8 89.4474 8.80726   1
  -4 -12   8 88.0798 5.54474   1
  -4  12   9   45.41 6.99133   1
  -4  12   9  47.255 6.89307   1
  -4  12   9 52.0024 6.50862   1
  -4 -12   9 41.3981 3.24662   1
  -4  12   9 51.2153 7.63607   1
  -4 -12   9 42.7346 5.92304   1
  -4 -12   9 62.8847 7.90012   1
  -4  12  10 -1.0741 3.80684   1
  -4  12  10 1.42301  3.8002   1
  -4  12  10-0.75343 2.88307   1
  -4 -12  10 2.35798 3.28696   1
  -4  12  10 2.62443 3.79822   1
  -4 -12  10   0.803 3.85618   1
  -4  12  11 19.0324 4.78807   1
  -4 -12  11 16.2576  5.4404   1
  -4 -12  11 17.4261 4.54017   1
  -4  12  11 19.4853 5.31917   1
  -4  12  11 24.5136 4.95923   1
  -4  12  11 17.8165 5.76732   1
  -4 -12  12 4.71999 4.54227   1
  -4  12  12-2.77365 3.65715   1
  -4  12  12 1.13455 3.09569   1
  -4  12  12 5.84931 4.97409   1
  -4 -12  12 1.67894 3.30047   1
  -4  12  12-0.03057 4.08984   1
  -4  12  13 2.84668 3.69562   1
  -4  12  13 1.18076  4.0545   1
  -4 -12  13 1.61656  3.6438   1
  -4 -12  13-1.72045 4.39537   1
  -4  12  13  1.8781 3.47526   1
  -4  12  13-0.77579 4.58934   1
  -4  12  14 14.4168 4.84813   1
  -4  12  14 4.89383 4.71837   1
  -4  12  14  13.724 4.45931   1
  -4 -12  14 4.97792 4.27182   1
  -4 -12  14 4.90931 5.31308   1
  -4  12  14 15.0487 5.74515   1
  -4  12  15 14.4106 4.85037   1
  -4  12  15 0.35202 4.14877   1
  -4  12  15 7.61167 5.92725   1
  -4  12  15 8.59184  4.2653   1
  -4 -12  15 21.6591 5.28084   1
  -4 -12  15 10.3022  6.2389   1
  -4  12  16 7.05091 4.60645   1
  -4 -12  16 16.4738 7.40276   1
  -4 -12  16 20.7311 5.04625   1
  -4  12  16 11.8917 4.98955   1
  -4  12  16 11.8535 6.67053   1
  -4  12  16   18.01 4.16584   1
  -4  12  17 3.02473 3.85654   1
  -4 -12  17 6.32338 4.82245   1
  -4  12  17 2.92863 4.17045   1
  -4 -12  17 5.19648 7.24834   1
  -4  12  17 5.17446 5.84188   1
  -4  12  18-4.31404 4.18527   1
  -4  12  18-2.51775 11.2888   1
  -4 -12  18-1.95932 4.36591   1
  -4  12  18-5.26859 3.97761   1
  -4  12  19 1.17484 4.01071   1
  -4  12  19 -1.0053 4.40738   1
  -4 -12  19-0.20933 4.55489   1
  -4 -13   1 35.4515 5.62227   1
  -4  13   1 46.7608 5.41552   1
   4  13  -1 40.4543 5.72155   1
  -4 -13   1 40.0405 6.11322   1
   4 -13  -1 38.5914 5.84067   1
  -4 -13   1 56.8142 6.20384   1
   4 -13  -1 32.0941 5.07702   1
  -4  13   1 36.9712 5.97255   1
  -4 -13   2 37.0455 6.13867   1
   4 -13  -2 51.2306 5.81701   1
  -4  13   2 42.4824 6.18255   1
   4  13  -2 50.8128  6.4376   1
  -4 -13   2 44.0109  6.0737   1
  -4  13   2 44.3794  4.8868   1
  -4 -13   2 51.3645 6.13664   1
   4 -13  -2 45.9536 6.07183   1
   4 -13  -3  106.87 7.53306   1
  -4 -13   3 105.175 7.51191   1
   4 -13  -3 103.432 8.10771   1
  -4 -13   3 100.484  8.3804   1
  -4 -13   3 114.075 8.89898   1
  -4  13   3 109.507 8.95222   1
  -4  13   3 128.299 8.40116   1
   4  13  -3 90.7683 7.64392   1
   4 -13  -4 53.7511 6.75527   1
   4 -13  -4 57.4189 5.93865   1
  -4 -13   4 55.4278 6.99657   1
  -4 -13   4 55.2623  6.9619   1
  -4 -13   4 59.0067 6.76272   1
  -4  13   4 52.1705 7.10517   1
   4  13  -4 49.5593 5.92228   1
  -4  13   4 43.8392 7.18905   1
  -4  13   5-0.78533 2.92297   1
  -4 -13   5 1.96108 4.01457   1
  -4 -13   5 5.69971  3.1121   1
  -4 -13   5 3.91726  3.1789   1
   4  13  -5 0.74472 3.37891   1
  -4  13   5 2.95121 3.56454   1
   4 -13  -5-1.22252 2.75494   1
  -4  13   5 0.10027 3.33081   1
  -4  13   6 33.1747 5.44744   1
  -4  13   6 27.4966 6.04497   1
  -4 -13   6 44.2939 6.32174   1
  -4 -13   6  30.759 5.60615   1
  -4  13   6 34.4016 6.79244   1
  -4  13   6 41.2621  6.8244   1
   4  13  -6 46.8577 6.29536   1
  -4 -13   6 39.3981 6.20188   1
  -4 -13   7 4.03232 3.13748   1
  -4 -13   7 2.37797 2.55691   1
  -4  13   7  4.0433  4.2176   1
  -4  13   7 10.6826 4.26742   1
  -4  13   7 2.85816  3.5674   1
  -4  13   7 1.84266 3.52533   1
  -4 -13   7 1.98172 3.85529   1
   4  13  -7 2.32261 3.55429   1
  -4 -13   7 3.53771 3.63369   1
  -4  13   8 8.14259 4.44923   1
  -4  13   8 7.02227 3.74637   1
  -4 -13   8 12.8938 4.12807   1
  -4  13   8  4.5225 3.54061   1
  -4 -13   8 15.0207 3.09122   1
  -4 -13   8 10.5831 4.10976   1
  -4  13   8 11.6313 4.74944   1
  -4 -13   9 24.4655 2.88212   1
  -4 -13   9 20.3333 5.26313   1
  -4  13   9 24.7102 5.99855   1
  -4  13   9 17.7377 4.89084   1
  -4  13   9 23.9755 4.98181   1
   4  13  -9 35.8806 5.32296   1
  -4  13   9 13.6318 4.79384   1
  -4 -13   9  19.605 4.65817   1
  -4  13  10 4.82349 3.58718   1
  -4  13  10 0.31146 3.95902   1
  -4 -13  10 1.37166 3.84554   1
  -4 -13  10 0.66643 3.31087   1
  -4  13  10-0.82896 3.13148   1
   4  13 -10 0.14391 3.11759   1
  -4  13  10-1.62001 3.77366   1
  -4 -13  11-0.05461 3.34342   1
  -4  13  11 3.02925 3.03678   1
  -4  13  11-2.60433 3.64875   1
  -4  13  11 4.02501 4.40069   1
  -4  13  11 1.49538 3.98148   1
  -4 -13  11 1.83219 3.79136   1
  -4  13  12 9.16751 4.11353   1
  -4  13  12 8.09638   3.997   1
  -4 -13  12 8.32191 4.99975   1
  -4 -13  12 8.77416 4.08969   1
  -4  13  12 1.61937 4.72791   1
  -4  13  12 2.56497 4.85943   1
  -4 -13  13 1.95016 3.78877   1
  -4 -13  13 6.12532 4.55858   1
  -4  13  13 2.01684 4.20324   1
  -4  13  13  3.8702 3.80811   1
  -4  13  13 5.50763 5.14351   1
  -4  13  13-1.49986  4.1761   1
  -4  13  14-4.42532 3.84507   1
  -4 -13  14 1.15332 3.92299   1
  -4  13  14 1.49565 3.57662   1
  -4  13  14 9.89091 5.85251   1
  -4 -13  14   6.597 6.08081   1
  -4  13  14 -1.1167 4.20125   1
  -4 -13  15-3.76031 3.81905   1
  -4  13  15 2.13379 5.47308   1
  -4  13  15 3.08947 3.88487   1
  -4 -13  15-5.39213 5.41529   1
  -4  13  15 3.18004 4.31805   1
  -4  13  15 0.12052 4.48667   1
  -4 -13  16 9.84512  4.8205   1
  -4  13  16 10.6601 6.87817   1
  -4  13  16 8.59274 4.74864   1
  -4  13  16 3.59856 4.59824   1
  -4  13  16  3.7476 4.07347   1
  -4 -13  16 10.2061 7.34712   1
  -4 -13  17 61.8511 11.6273   1
  -4 -13  17 53.8634 7.71932   1
  -4  13  17 51.9964 8.17837   1
  -4 -13  18  13.627 5.56882   1
  -4  13  18 3.12583 4.76844   1
  -4  13  18 10.2687 4.99723   1
   4 -14  -1 161.553 9.54997   1
  -4  14   1 157.067 8.83565   1
  -4 -14   1  146.37 9.76552   1
  -4  14   1 153.886 10.3601   1
  -4 -14   1 154.314 10.1153   1
  -4 -14   1 151.451 8.64598   1
   4  14  -1  153.44 10.0996   1
   4  14  -1 155.432 9.98585   1
   4 -14  -1 159.023  10.246   1
   4  14  -2 45.5225 6.33418   1
  -4 -14   2 39.1378 5.92446   1
  -4 -14   2 48.6486 5.81237   1
  -4 -14   2 46.6708 6.93468   1
  -4  14   2 41.4368 4.78933   1
   4  14  -2 45.0988 6.28884   1
   4 -14  -2 49.8553 6.23975   1
   4 -14  -2 49.8903  6.0336   1
  -4  14   2 39.4986 5.99486   1
   4 -14  -3 66.9903 6.89552   1
   4 -14  -3 54.4796 6.60549   1
  -4  14   3 43.8656 6.72202   1
  -4 -14   3 53.3329 6.73293   1
   4  14  -3 55.7994 6.52279   1
  -4 -14   3 47.5075 6.73685   1
  -4 -14   3 63.3754 6.73627   1
   4  14  -3 56.3104  6.6905   1
   4  14  -4-2.73726 3.37387   1
   4 -14  -4-0.84134 3.34716   1
  -4 -14   4 1.68684  2.7664   1
   4 -14  -4 2.36659 3.06225   1
  -4 -14   4-0.90915 2.74647   1
  -4  14   4 -0.0197 3.42787   1
  -4 -14   4 3.95106 3.69333   1
   4  14  -4 2.11641 3.31178   1
   4  14  -5 39.1817 6.01596   1
  -4 -14   5 44.0577  6.4735   1
   4 -14  -5 33.9267 5.39458   1
  -4  14   5 26.9595  6.1321   1
  -4 -14   5   42.44 5.92019   1
  -4 -14   5 36.6969 6.34137   1
   4  14  -5 40.7556 6.18657   1
  -4  14   5  43.626 6.72999   1
  -4 -14   6 47.5042 6.84019   1
  -4  14   6   36.18  6.6803   1
  -4 -14   6 36.1897 4.78047   1
  -4  14   6 44.6175 7.32345   1
  -4 -14   6 41.3975 6.09937   1
  -4 -14   6 54.4167 6.93665   1
  -4  14   6 49.4823 6.87276   1
  -4  14   6 51.1416 7.71376   1
   4  14  -6 46.5546 6.25023   1
   4  14  -6 50.5923 6.77369   1
  -4  14   7 23.5059 5.38498   1
  -4  14   7 33.0196 5.74688   1
  -4 -14   7 17.6483   5.196   1
  -4 -14   7 21.3835 3.76906   1
  -4 -14   7 24.9338 5.16378   1
  -4  14   7 32.3812  6.2993   1
   4  14  -7 34.0765 5.85374   1
   4  14  -7 31.0234 5.31126   1
  -4  14   7 14.4908 5.05567   1
  -4 -14   7 26.0075 5.07824   1
  -4  14   8 43.6992 6.76254   1
   4  14  -8 30.6723 5.15324   1
  -4 -14   8 35.6633  6.2983   1
  -4 -14   8 34.8782 4.14986   1
  -4  14   8 32.4319 5.85666   1
  -4  14   8 28.7364 6.00646   1
  -4 -14   8  38.575 6.36061   1
  -4  14   8  40.419 6.97893   1
   4  14  -9 76.7771 6.60091   1
  -4  14   9 48.6172  7.7567   1
  -4  14   9 72.1817 9.01471   1
  -4  14   9 85.5784 8.42502   1
  -4 -14   9 85.6472 8.74965   1
  -4 -14   9 83.9614  9.5383   1
  -4 -14   9 67.5325 4.66939   1
  -4  14   9  47.927 7.05996   1
  -4 -14  10 8.45426 4.75975   1
  -4 -14  10 5.80762 3.64928   1
  -4  14  10 3.71921 4.33788   1
  -4  14  10  5.6522 4.06287   1
  -4  14  10  4.5096 4.45302   1
  -4  14  10-1.29531  3.4985   1
  -4 -14  11 9.17152 4.59942   1
  -4  14  11-2.83467 3.31696   1
  -4  14  11-1.35432  3.8895   1
  -4  14  11-2.06878 4.12863   1
  -4  14  11-0.40014 4.27198   1
  -4 -14  11-3.88644 3.17672   1
  -4  14  12 1.54047 4.16464   1
  -4  14  12 4.29469 3.56599   1
  -4  14  12-5.63702 4.38128   1
  -4 -14  12 2.06472 4.34548   1
  -4 -14  12  4.5742 3.96959   1
  -4  14  12 2.23452 4.60424   1
  -4  14  13 2.55819 4.08207   1
  -4  14  13 5.39171 5.55654   1
  -4 -14  13 3.19716 3.71913   1
  -4  14  13 4.00454   4.261   1
  -4  14  13 5.48947 4.83275   1
  -4 -14  13 0.58986 5.04657   1
  -4  14  14 4.25771 4.19304   1
  -4  14  14 9.54741 6.25283   1
  -4  14  14 13.9798 5.12007   1
  -4 -14  14-1.23036 4.54887   1
  -4  14  14-1.43582 4.61326   1
  -4 -14  14 9.64515 4.69451   1
  -4  14  15  59.782 8.40456   1
  -4  14  15 68.0162 7.39394   1
  -4 -14  15 71.2591   8.686   1
  -4  14  15 34.1233 9.94527   1
  -4 -14  15 87.3523 12.4904   1
  -4 -14  16 94.7765 13.6463   1
  -4 -14  16 95.7988 10.0759   1
  -4  14  16 66.3028 8.37016   1
  -4  14  16 110.056 10.2772   1
  -4  14  16 122.015  8.4564   1
  -4  14  17 3.47348 4.92491   1
  -4 -14  17 8.34171 5.34674   1
  -4 -14  17 11.9539 6.76063   1
  -4  14  17  7.1965 4.98318   1
  -4  14  18 29.4136 6.38048   1
  -4 -14  18 33.0167 6.78041   1
  -4  14  18 16.3096 5.46868   1
   4  15  -1  98.926 7.81141   1
   4  15  -1 91.8687 7.97288   1
  -4  15   1 89.8911 9.34579   1
  -4 -15   1  75.598 6.32047   1
  -4 -15   1 84.6642 9.06374   1
   4 -15  -1 95.4084 7.80129   1
   4 -15  -1 96.5465 8.76086   1
  -4 -15   1 95.8757 9.26622   1
  -4  15   1 99.1054 7.33422   1
  -4  15   2 9.08471 3.37554   1
   4 -15  -2 1.81864 3.35087   1
  -4  15   2 3.00951 3.81984   1
   4  15  -2 3.48957 3.48463   1
  -4 -15   2 6.76936 2.94003   1
   4  15  -2 2.10591 3.26162   1
  -4 -15   2-3.72771 3.08385   1
  -4 -15   2 1.59947 3.86342   1
   4 -15  -2 5.21359 3.51076   1
  -4 -15   3-0.50639 2.44775   1
   4  15  -3-2.16635  3.2075   1
  -4  15   3 0.13383 3.27029   1
   4  15  -3-3.40767  3.3008   1
  -4 -15   3-2.52951  3.4133   1
   4 -15  -3 6.47235  3.4224   1
  -4 -15   3 2.07666 3.75257   1
   4 -15  -3 1.33685 3.15983   1
   4  15  -4 12.8237 4.05581   1
  -4 -15   4 26.7272 5.80838   1
   4 -15  -4 19.1955 4.40982   1
   4 -15  -4 25.7505 6.25754   1
  -4  15   4  14.082 4.72365   1
  -4 -15   4 30.2539 6.15924   1
   4  15  -4 22.0293  4.8858   1
  -4 -15   4 23.8178 4.61162   1
   4 -15  -5  14.324 4.72385   1
  -4 -15   5 22.7853 4.90651   1
  -4 -15   5 23.4427 5.27797   1
   4  15  -5 21.6317 4.80594   1
   4  15  -5 24.8624  5.0183   1
  -4 -15   5 16.2247 5.08907   1
  -4  15   5 14.0442 4.53158   1
   4  15  -6-1.35412 3.29013   1
  -4  15   6 0.87795 3.93038   1
  -4 -15   6 6.48428 4.57485   1
  -4 -15   6 6.18624 3.43857   1
  -4 -15   6 6.95886 3.31758   1
   4  15  -6 1.95719 3.42094   1
  -4  15   6 4.54476 3.54919   1
  -4 -15   6 3.42222 2.95162   1
  -4  15   6-2.03718 3.99726   1
  -4 -15   7 36.1067 6.42239   1
  -4  15   7 24.8088 6.16396   1
   4  15  -7 39.7914 5.68281   1
  -4 -15   7 37.7006  4.8089   1
   4  15  -7  30.302 5.89146   1
  -4  15   7 28.9396 5.98428   1
  -4 -15   7 34.3683 5.74157   1
  -4 -15   7  40.468  6.4051   1
  -4  15   7 46.7564 7.23083   1
  -4 -15   8 14.2673 3.27388   1
  -4  15   8 11.5107 5.18978   1
   4  15  -8 21.8814 4.93777   1
  -4  15   8 12.8649 4.72998   1
  -4 -15   8 17.0002 5.06853   1
  -4  15   8 11.1784 4.35011   1
  -4 -15   8 15.9521 4.76188   1
  -4  15   8 17.9817 5.47177   1
  -4 -15   9 44.8674 6.40487   1
  -4 -15   9 73.5745 9.05199   1
  -4  15   9 78.6125 9.25314   1
  -4 -15   9 56.0848 4.67417   1
  -4  15   9 35.3416 7.04854   1
  -4  15   9 66.1862 8.96213   1
  -4  15   9 57.3209 7.40786   1
   4  15  -9 66.5967 7.00596   1
  -4 -15  10 8.36872 1.42989   1
  -4  15  10 8.68905 5.05509   1
  -4  15  10 9.81955 4.16302   1
  -4  15  10  4.2136 4.35224   1
  -4  15  10 6.29639 4.97738   1
  -4 -15  10 7.43311 4.03306   1
  -4 -15  10 13.8615  5.3808   1
  -4  15  11 3.50152 4.09365   1
  -4  15  11 2.58419 3.64629   1
  -4  15  11-5.21014 4.52815   1
  -4 -15  11 6.59344 4.01189   1
  -4 -15  11 2.37839 4.14732   1
  -4  15  11  1.0728 4.57597   1
  -4  15  12 37.8415 6.51864   1
  -4 -15  12 57.0783 9.11743   1
  -4 -15  12  30.542 6.01947   1
  -4  15  12 28.6404 6.52308   1
  -4  15  12 43.1066 8.23335   1
  -4  15  13 6.27814 4.00412   1
  -4 -15  13 0.67546 4.09641   1
  -4  15  13-1.30549 5.01473   1
  -4  15  13 1.71843 5.10738   1
  -4 -15  13 0.31322 5.07944   1
  -4  15  13 9.84122 4.43903   1
  -4  15  14 4.96017 4.73358   1
  -4  15  14 9.82999 5.24036   1
  -4 -15  14 2.50134 6.15065   1
  -4 -15  14 17.1385 5.53368   1
  -4  15  14 5.77067 5.25151   1
  -4  15  15-0.20572 4.97499   1
  -4 -15  15 5.73065 4.48209   1
  -4 -15  15 6.08454 6.76389   1
  -4  15  15 10.4125 5.36279   1
  -4  15  15 0.93482 4.51599   1
  -4  15  16-6.07759 4.17674   1
  -4  15  16 1.31588  5.0563   1
  -4 -15  16-7.25569 4.47824   1
  -4  15  16-0.37866 4.45784   1
  -4 -15  16-4.01971 5.33456   1
  -4  15  17 6.43768 5.37978   1
  -4 -15  17 13.1476 5.42503   1
  -4 -15  17 12.8186 7.01608   1
  -4  15  17 5.11653 5.09708   1
  -4  15  18 5.91155 5.21272   1
  -4  15  18-7.81931 4.95719   1
  -4 -16   1 147.038 10.8889   1
   4 -16  -1 144.802 9.79589   1
   4  16  -1 172.549 10.7655   1
   4  16  -1 137.439 9.96509   1
  -4 -16   1 144.133 10.4838   1
   4 -16  -1 148.692 10.7774   1
  -4  16   1 161.525 9.16055   1
   4 -16  -1 165.621 10.9238   1
  -4  16   1 152.132 11.3059   1
   4 -16  -2 23.7894 4.91065   1
  -4 -16   2 20.1216 5.44148   1
  -4 -16   2 22.9641 4.30271   1
   4 -16  -2  17.591 5.22121   1
   4  16  -2 27.4217 5.58583   1
   4  16  -2 41.2631 6.55896   1
  -4 -16   2 17.6334 4.97693   1
  -4  16   2 23.4523 6.01319   1
  -4  16   3 35.0033 6.69316   1
  -4 -16   3 23.0465 5.88006   1
   4  16  -3 33.5594   5.993   1
   4  16  -3 36.0258 5.93255   1
   4 -16  -3 35.1094 5.74225   1
  -4 -16   3 38.3528 6.41859   1
   4 -16  -3 33.4642 5.15933   1
  -4 -16   3 42.4998  5.5242   1
  -4  16   4  13.316 4.80102   1
  -4 -16   4 19.6248  5.1956   1
  -4 -16   4 8.19855 3.83897   1
   4 -16  -4 21.1832 4.96235   1
  -4 -16   4  18.218 4.99869   1
   4  16  -4 9.82367 4.95517   1
   4  16  -4 7.82699 4.25254   1
  -4  16   5 38.0095 6.60942   1
  -4 -16   5 27.6899  5.9626   1
   4  16  -5 47.9814 6.75876   1
  -4 -16   5 40.9037 5.76514   1
   4  16  -5 44.0403  6.6527   1
  -4 -16   5 45.0121 7.44803   1
  -4  16   6  5.9752 4.09856   1
  -4 -16   6 6.26195 3.78137   1
   4  16  -6  7.7883 4.07977   1
  -4 -16   6 4.69645 3.00427   1
  -4  16   6 2.07451 4.29824   1
  -4 -16   6 2.83963 3.54811   1
  -4 -16   6 2.33527 4.03296   1
   4  16  -6 5.46538 3.92288   1
  -4 -16   7 77.8812 6.47215   1
   4  16  -7 74.8356 7.81869   1
  -4  16   7 79.2264 8.75905   1
  -4  16   7 78.4355  9.2324   1
  -4 -16   7 82.2209  8.7837   1
   4  16  -7 66.0169 8.39825   1
  -4 -16   7 76.9031   8.351   1
   4  16  -8 5.85849  3.9641   1
  -4 -16   8-3.10867 3.53439   1
  -4  16   8 4.15382 4.34384   1
  -4 -16   8 1.17739 2.69092   1
  -4  16   8 6.63295 5.08917   1
  -4  16   8-4.23839 3.52857   1
  -4 -16   8-0.40747 3.64715   1
  -4 -16   9 20.5875 3.39913   1
  -4  16   9 14.5985 5.28871   1
  -4 -16   9 26.3091 5.87721   1
  -4  16   9 18.0809  5.6056   1
  -4 -16   9 22.3963 5.80257   1
   4  16  -9 27.3143 5.29214   1
  -4  16   9  14.229 5.17259   1
  -4 -16  10 5.67586  4.2543   1
  -4 -16  10 6.77767 4.25513   1
  -4  16  10 11.3945 5.35002   1
  -4 -16  10 7.77467 1.89828   1
  -4  16  10 8.78961 4.55971   1
  -4  16  10-0.18443 4.40344   1
  -4  16  10   10.40    5.39   1
  -4 -16  11 13.1535 4.85809   1
  -4 -16  11 16.4481 5.96003   1
  -4  16  11 4.02679 5.14534   1
  -4  16  11 21.0634 5.41094   1
  -4  16  11 18.6681 5.74787   1
  -4  16  11  21.467   5.991   1
  -4  16  12 28.9345 5.84639   1
  -4  16  12 16.1154 5.96999   1
  -4 -16  12 35.6068 7.66599   1
  -4 -16  12 33.6036 6.63914   1
  -4  16  12 16.4974 5.38761   1
  -4 -16  13 2.91384 4.43343   1
  -4  16  13 0.71461 5.15099   1
  -4  16  13 2.05705 4.56774   1
  -4  16  13-0.23984 4.50504   1
  -4 -16  13 0.73189 5.14332   1
  -4  16  14 -0.7859 5.00373   1
  -4 -16  14 1.44349 4.38949   1
  -4  16  14-1.47278 4.29771   1
  -4 -16  14 0.88024 5.72215   1
  -4  16  14 0.92164 4.44713   1
  -4  16  15   7.059 5.12034   1
  -4 -16  15  9.7926 5.65341   1
  -4  16  15  12.822 6.05878   1
  -4  16  15 4.89946  4.8879   1
  -4 -16  15 7.92332 6.30453   1
  -4  16  16 20.9262 6.18676   1
  -4  16  16 11.3964 6.06234   1
  -4  16  16 17.6725 5.47378   1
  -4 -16  16 14.1747  6.1911   1
  -4 -16  16  27.333 8.42346   1
  -4 -16  17 0.02532 5.14773   1
  -4  16  17 7.43637 5.46934   1
  -4  16  17 5.49268 5.08805   1
  -4 -17   1  4.8365 4.03619   1
  -4  17   1-0.62028 3.49093   1
   4  17  -1 4.60301 3.96806   1
  -4  17   1 5.05484 4.32231   1
   4 -17  -1 2.13101 3.78038   1
  -4 -17   1 -1.8122 3.66694   1
   4  17  -1 3.31289 3.75988   1
   4 -17  -1 0.74987  3.6655   1
   4 -17  -1-0.78733  3.9142   1
   4  17  -2  2.7057  4.2828   1
  -4  17   2 6.65207 4.45123   1
  -4 -17   2 2.00911 3.85462   1
   4  17  -2-1.37203 3.89315   1
   4 -17  -2 2.04322  3.9891   1
   4 -17  -2 2.14144 3.81446   1
   4 -17  -2 5.20178 3.94483   1
  -4 -17   2 9.51114 4.37685   1
   4  17  -3   39.73  6.8808   1
  -4 -17   3  50.003  7.3593   1
   4  17  -3 43.4779 6.60666   1
   4 -17  -3 45.5393 8.21105   1
   4 -17  -3 50.8711 6.57037   1
  -4 -17   3 50.7584 7.38688   1
  -4  17   3 45.6995 7.33338   1
  -4 -17   4-2.39874 3.48454   1
   4  17  -4 3.18873 3.85759   1
  -4  17   4 1.18883 4.15103   1
   4  17  -4 3.43902 3.62498   1
   4 -17  -4 0.33147 3.76891   1
  -4 -17   4 5.85518 4.36284   1
  -4 -17   4 4.46707 3.80002   1
  -4 -17   5  6.0314 4.74737   1
  -4  17   5 3.53321  4.3619   1
   4  17  -5 5.39004 4.23014   1
  -4 -17   5 0.82479 3.28639   1
  -4  17   5 1.38442  4.0737   1
   4  17  -5 2.13506 3.95401   1
  -4 -17   5 1.10932 3.13136   1
  -4  17   6 6.45081 4.13697   1
  -4  17   6 6.40727 4.58002   1
  -4 -17   6 8.65798 4.67455   1
   4  17  -6 15.0743 4.67809   1
  -4 -17   6 6.92455 3.90241   1
  -4 -17   6 2.47447 3.97581   1
   4  17  -6 7.02052 4.10307   1
  -4 -17   6 4.01808 3.35562   1
  -4  17   7 9.92974    4.58   1
  -4  17   7 2.79721 4.25423   1
  -4 -17   7 1.71098 3.11495   1
  -4 -17   7 5.89417 3.78104   1
  -4 -17   7 2.71743 3.79186   1
   4  17  -7  2.2875 3.88336   1
  -4 -17   8 2.92833 3.95855   1
  -4  17   8-2.64643 3.92384   1
  -4 -17   8-1.57576 2.84092   1
  -4  17   8-0.13865 4.33062   1
  -4 -17   8 2.76077 4.05956   1
   4  17  -8 7.57468 3.90464   1
  -4  17   9 7.72769 4.78562   1
  -4 -17   9 5.77746 2.76919   1
  -4 -17   9 6.43258 4.26662   1
  -4  17   9 7.28095 4.46507   1
  -4 -17   9 4.01572 4.23991   1
  -4 -17  10-1.24997 4.23112   1
  -4  17  10-7.44255  4.5795   1
  -4 -17  10   1.207 4.06061   1
  -4  17  10-4.39412 4.16665   1
  -4 -17  10-1.74125 1.83655   1
  -4 -17  11-2.90759 4.39406   1
  -4  17  11 1.60451 4.78436   1
  -4 -17  11 1.27803 4.01089   1
  -4  17  11-1.83596  5.2044   1
  -4  17  12  14.318 5.23691   1
  -4 -17  12 7.68989 4.75616   1
  -4 -17  12 15.9609 6.70582   1
  -4  17  12 8.08103 6.01055   1
  -4 -17  13-5.42194 5.07933   1
  -4  17  13-1.23789   4.743   1
  -4  17  13 1.76291 5.44927   1
  -4  17  13-1.15689 4.63233   1
  -4 -17  13 3.66623 4.57954   1
  -4 -17  14 126.153 10.9504   1
  -4  17  14 131.525 12.0888   1
  -4  17  14 122.037 10.1221   1
  -4 -17  14 144.596 15.2379   1
  -4  17  15 39.2229 7.79156   1
  -4 -17  15 53.0938 8.46723   1
  -4  17  15 54.0801 9.10313   1
  -4 -17  15 57.2164 10.3477   1
  -4  17  15 53.7693 7.80664   1
  -4  17  16 16.4263 6.18587   1
  -4  17  16 13.3997 5.23877   1
  -4 -17  16 10.0192 5.77671   1
  -4  17  16 7.35634 5.77878   1
  -4  17  17  2.6045  5.1662   1
  -4  17  17-0.16865 5.68868   1
  -4 -17  17 5.40806 5.60948   1
   4 -18  -1 0.90985 3.91632   1
  -4  18   1 0.85234 3.99764   1
   4  18  -1 -1.8275 4.03761   1
   4 -18  -1 6.03672 4.13998   1
   4  18  -1 2.83607 3.65498   1
  -4 -18   1 1.21935 4.04781   1
   4 -18  -1 9.28457 4.46852   1
  -4 -18   1-1.79483 3.65526   1
   4  18  -2-0.03651 3.93396   1
   4  18  -2 6.71025 4.14269   1
  -4 -18   2-3.37185 3.42932   1
  -4 -18   2 0.51385 4.16276   1
  -4  18   2 1.98243 3.66694   1
   4 -18  -2 0.90995 3.13201   1
   4 -18  -2 3.06839  3.5995   1
   4 -18  -2  5.2564 4.04515   1
   4  18  -3 0.80052 3.99388   1
  -4 -18   3 0.72719 3.84852   1
  -4 -18   3-5.60787    3.93   1
   4 -18  -3-1.46311 3.65103   1
  -4  18   3 2.40759 3.86118   1
   4  18  -3-5.67973 2.98234   1
   4  18  -4 1.98581 3.96725   1
   4 -18  -4-2.45103 5.12735   1
   4  18  -4  -0.012 4.23781   1
  -4 -18   4 -4.7251 4.31165   1
  -4 -18   4 -1.2436 3.35856   1
  -4  18   4 5.02441  4.3203   1
  -4  18   5 45.0657 7.38678   1
   4  18  -5 56.7954  7.3785   1
  -4 -18   5 31.2837 5.24182   1
  -4 -18   5  35.552  7.1993   1
  -4 -18   5 54.8645 7.95652   1
   4  18  -5 41.1127 6.56711   1
  -4  18   5 48.4459 7.59685   1
  -4 -18   6 16.0793 5.68929   1
   4  18  -6 25.9039 5.47317   1
   4  18  -6 22.4935 5.20913   1
  -4 -18   6 27.2352 6.06426   1
  -4  18   6 26.7194 6.27133   1
  -4 -18   6 20.5178 4.53633   1
  -4  18   6 20.7711 5.97334   1
  -4  18   7 35.7847 6.79871   1
  -4 -18   7   28.30 6.35045   1
  -4 -18   7 26.9241 4.90447   1
  -4  18   7  44.583 10.3664   1
   4  18  -7 21.3735 5.31436   1
  -4 -18   8 1.96477 4.05482   1
  -4 -18   8 1.57075 3.01359   1
   4  18  -8 2.03838 3.67182   1
  -4 -18   8 0.04798 3.86644   1
  -4  18   8 1.30429 3.97937   1
  -4  18   9 0.99928 4.58395   1
  -4 -18   9 6.72429 4.80047   1
  -4 -18   9 3.73904 4.54177   1
  -4 -18   9 4.52202 2.96455   1
  -4  18  10 36.4526 7.04138   1
  -4 -18  10 38.4837 3.66315   1
  -4 -18  10 38.0309 7.59774   1
  -4 -18  10 42.8309   7.526   1
  -4 -18  11 56.0223   8.143   1
  -4  18  11 67.9776 8.81465   1
  -4 -18  11 72.2723 10.3505   1
  -4  18  12 1.76305 5.93108   1
  -4  18  12-1.54395 4.31079   1
  -4 -18  12-0.06231 4.43253   1
  -4 -18  12-3.22201 5.29339   1
  -4 -18  13 97.9933 10.5036   1
  -4  18  13 61.7299 9.49618   1
  -4 -18  13 118.891 13.3648   1
  -4  18  13 108.571 10.4256   1
  -4  18  14 5.89216 5.89407   1
  -4 -18  14 0.10872 5.16017   1
  -4 -18  14 3.48456 6.31496   1
  -4  18  14 1.87919 4.96647   1
  -4  18  15 8.81254 5.86156   1
  -4 -18  15 20.3717  7.1495   1
  -4  18  15 18.8079 7.05434   1
  -4  18  16 11.8788 6.45304   1
  -4  18  16 1.83066 5.57755   1
  -4 -18  16 12.5807 5.79248   1
  -4  18  16 0.01203  5.2508   1
   4  19  -1 43.7489 7.05207   1
   4 -19  -1 35.3765 6.89781   1
  -4  19   1 39.0148  7.3254   1
   4 -19  -1 50.0426 7.63456   1
  -4 -19   1 56.1128  8.3191   1
  -4 -19   1 50.9017 7.90061   1
   4 -19  -1 52.1725 7.41649   1
   4  19  -1 41.9317 6.65516   1
   4  19  -2 46.7191 7.40418   1
  -4  19   2 48.8736  8.2105   1
  -4 -19   2 29.1704 6.20268   1
   4 -19  -2 36.6895 8.24344   1
  -4 -19   2 40.6143 7.53748   1
   4 -19  -2 37.3866 7.51705   1
   4 -19  -2 34.8849 6.28476   1
   4  19  -2 46.9462 6.95868   1
  -4  19   3-0.07871  4.1476   1
   4  19  -3 1.18031 3.35076   1
   4 -19  -3 1.50875 3.82513   1
  -4 -19   3 0.38366  3.7953   1
  -4 -19   3-5.25812 3.63173   1
   4  19  -3-3.99155 3.80554   1
   4  19  -4 8.56626 4.96648   1
   4  19  -4-0.16775 3.98905   1
  -4 -19   4 4.12926 4.50115   1
  -4 -19   4  2.1255 5.07094   1
  -4  19   4 3.30297 4.98838   1
  -4 -19   5 17.3075 4.36793   1
   4  19  -5 7.22699 4.44354   1
  -4 -19   5 7.07805 4.38311   1
  -4 -19   5 7.92743 4.98904   1
   4  19  -5 7.21116 4.19021   1
  -4  19   5 14.3245 5.36713   1
  -4 -19   6 14.3925 5.30407   1
  -4 -19   6 11.3747 4.13923   1
  -4  19   6 13.6867  5.2612   1
   4  19  -6 19.0562 5.20996   1
   4  19  -6 16.3984 5.28159   1
   4  19  -7 15.6984 4.51778   1
  -4  19   7 5.37793 4.78601   1
  -4 -19   7 2.99197 3.66932   1
  -4 -19   7 9.98139  5.1339   1
  -4 -19   8 38.1814 7.35592   1
  -4 -19   8 40.6282 5.27185   1
   4  19  -8 49.8471 7.26122   1
  -4  19   8 52.1458 7.84123   1
  -4  19   9 5.07525 5.12976   1
  -4 -19   9 -3.3249 2.79028   1
  -4 -19   9-0.39707 4.22797   1
  -4 -19  10 15.5651 5.75487   1
  -4  19  10 13.0682 5.67643   1
  -4 -19  10  12.985 2.99118   1
  -4  19  11 1.62201 5.28049   1
  -4 -19  11 1.14799 4.64457   1
  -4  19  12  4.3162 5.21044   1
  -4 -19  12 7.31593 5.20963   1
  -4 -19  13 13.0257 5.86376   1
  -4  19  13 14.7326 5.56304   1
  -4  19  14 1.19525 7.86108   1
  -4  19  14 2.26162 5.36838   1
  -4 -19  14-3.11421  5.1019   1
  -4 -19  15-2.90878 5.12063   1
  -4  19  15 7.31307 5.74714   1
  -4  19  15 0.50691 6.31205   1
  -4  19  16-1.88332 6.53905   1
   4  20  -1 6.05839 4.87574   1
   4 -20  -1-1.62837 4.03649   1
   4 -20  -1 3.31712 3.94475   1
   4 -20  -1-1.18906 3.94614   1
  -4  20   1 0.62104 4.32319   1
   4  20  -1-1.53868 4.10348   1
  -4 -20   1-3.59429 3.72615   1
  -4 -20   1-6.16608 4.36909   1
   4 -20  -2 24.0561 5.65852   1
  -4 -20   2 27.6767 6.84345   1
  -4 -20   2 30.1307 6.81619   1
  -4  20   2 15.6107 6.13526   1
   4  20  -2 29.0123 6.18036   1
   4  20  -2 13.9582 4.89804   1
  -4 -20   3 63.5802 9.13749   1
   4 -20  -3 53.6263 7.52507   1
  -4 -20   3 70.3352 9.53232   1
  -4  20   3 65.0565 9.13777   1
   4  20  -3 67.2189 8.62995   1
   4  20  -3 51.2422 7.59096   1
   4  20  -4 22.3304 5.58851   1
  -4 -20   4 20.6009 6.24772   1
  -4 -20   4 25.1962 5.95004   1
  -4 -20   4 16.4141 4.74872   1
   4  20  -4   28.40  6.6709   1
  -4  20   4 27.2856 6.63959   1
  -4 -20   5 12.1409 4.73582   1
  -4 -20   5 17.6672 6.24115   1
  -4 -20   5  17.708 6.17484   1
   4  20  -5 18.2499 5.30707   1
   4  20  -5 20.7555 5.65566   1
  -4  20   5 20.7059 6.28572   1
  -4  20   6 3.40592 4.60194   1
  -4 -20   6 5.77508  4.8388   1
   4  20  -6 1.70788 4.04204   1
  -4 -20   6 3.19437 3.64424   1
   4  20  -6 0.14932 4.56824   1
  -4  20   7 9.05492 5.28308   1
   4  20  -7 8.26275 4.27263   1
  -4 -20   7  2.8233 3.84843   1
  -4 -20   7 2.71584 4.65417   1
  -4 -20   8 7.69997  5.1903   1
  -4 -20   8 16.6428 3.97109   1
  -4  20   8  12.844 5.40991   1
  -4 -20   9 47.8527 8.19834   1
  -4  20   9 31.4124 6.95827   1
  -4 -20   9 35.9539 4.94783   1
  -4  20  10 1.09081 5.25289   1
  -4 -20  10 0.42311 2.63761   1
  -4 -20  10-3.42426 4.40499   1
  -4 -20  11   37.57 7.83671   1
  -4  20  11 47.3868 8.03598   1
  -4  20  12 11.3868 5.78696   1
  -4 -20  12 31.5584 7.25704   1
  -4 -20  13 8.04179 6.17003   1
  -4  20  13 22.7442 6.23108   1
  -4 -20  14 2.02851 5.78594   1
  -4  20  14 5.69848  5.9824   1
  -4  20  15 27.0898 6.57245   1
  -4 -20  15 17.0096 6.56653   1
   4 -21  -1 8.40367 5.33115   1
  -4  21   1 9.58313 5.56904   1
  -4 -21   1 27.2617 6.86304   1
   4  21  -1 15.1141 5.30478   1
   4  21  -1 15.5931  5.5254   1
  -4 -21   1 19.5738 5.90823   1
  -4 -21   2 7.07183  5.5467   1
   4 -21  -2 16.7667 5.51243   1
  -4  21   2 3.80343 5.28316   1
   4  21  -2 18.0135 5.47303   1
  -4 -21   2 18.0537 5.76258   1
   4  21  -2 11.2133 4.63188   1
  -4  21   3-1.56096 4.17714   1
  -4 -21   3-4.35491 3.74632   1
   4 -21  -3 2.38499 6.71452   1
   4  21  -3 2.17303 4.95281   1
  -4 -21   3-0.58401 5.22415   1
   4  21  -3 5.04508 4.67946   1
  -4 -21   4 4.20589 4.23639   1
  -4 -21   4 7.51026 5.65024   1
   4  21  -4 8.09264 5.70478   1
   4  21  -4 8.12511 4.60944   1
  -4 -21   4 17.4006 5.61511   1
  -4  21   4 8.72249 5.79979   1
  -4 -21   5-0.98413 4.20941   1
  -4 -21   5 5.89837 5.23103   1
   4  21  -5 4.36729 4.39047   1
  -4  21   5 5.82324 5.46502   1
   4  21  -5-2.03213 4.71028   1
  -4 -21   6 2.38561 4.78311   1
  -4  21   6-1.94352 4.22647   1
  -4 -21   6 3.12216 4.37391   1
   4  21  -6-3.34895 4.03508   1
   4  21  -7 65.3111 8.05748   1
  -4 -21   7 56.5129  6.8774   1
  -4 -21   7 70.6416 9.83821   1
  -4  21   7 66.9541 9.36841   1
  -4 -21   8 9.42741 5.47484   1
  -4  21   8 8.63669 5.61423   1
  -4 -21   8 5.65137 3.46365   1
  -4 -21   9 26.7921 4.62792   1
  -4  21   9 32.3963 7.28046   1
  -4 -21   9 31.6503 7.33427   1
  -4 -21  10 140.306 12.8498   1
  -4  21  10 157.989 12.2997   1
  -4 -21  10 145.036 7.83036   1
  -4 -21  11 35.9981 7.60105   1
  -4  21  11 22.8289 6.83037   1
  -4  21  12-5.31197 5.19814   1
  -4 -21  12 2.43687 5.55787   1
  -4 -21  13  1.0214 5.98544   1
  -4  21  13 8.82111 6.03922   1
  -4  21  14 6.32561 6.22954   1
  -4 -21  14 12.0631 6.31822   1
  -4  22   1-3.26073 5.10257   1
   4 -22  -1  4.3464 5.34966   1
  -4 -22   1  0.0214 5.01877   1
   4  22  -1  0.8399 4.18807   1
  -4 -22   1 0.53565  4.4869   1
   4  22  -1  5.8811 5.41246   1
   4 -22  -2  0.1756 4.78494   1
  -4 -22   2  1.2804 4.76905   1
  -4 -22   2 0.75253 5.41496   1
   4  22  -2-0.04121 4.64059   1
   4  22  -2-7.68792 4.24984   1
  -4  22   2-4.34851 5.05218   1
   4  22  -3 11.6722 5.46063   1
  -4 -22   3 11.8796 4.83626   1
  -4 -22   3 9.00493 4.86942   1
  -4 -22   3 9.04697 5.49419   1
  -4  22   3 12.3952 6.24955   1
   4  22  -3 3.81701 5.52645   1
  -4 -22   4 4.87942 4.58858   1
  -4  22   4 8.25708 5.49601   1
  -4 -22   4-1.49738 4.85187   1
   4  22  -4 3.67959 4.93384   1
   4  22  -4 2.37483 5.29054   1
  -4 -22   4 -1.2214 4.67001   1
  -4 -22   5 23.5517 6.73567   1
  -4  22   5 29.9889 7.37675   1
   4  22  -5 21.1588 6.77287   1
   4  22  -5   35.77 6.85582   1
  -4 -22   5 31.1894 6.28485   1
  -4  22   6 11.7834 5.86156   1
  -4 -22   6  23.807 5.88108   1
  -4 -22   6 33.0177 7.67237   1
   4  22  -6 35.6353 6.81011   1
  -4  22   7 6.82911 5.75931   1
  -4 -22   7 3.88736 4.44781   1
  -4 -22   7 9.19673 6.33418   1
  -4 -22   8-2.64763 4.06248   1
  -4 -22   8 0.92485 3.58088   1
  -4  22   8 3.75319 5.95186   1
  -4 -22   9 16.7909   6.376   1
  -4  22   9 19.9241 6.37167   1
  -4 -22   9 13.7563 4.11491   1
  -4 -22  10 15.0546 6.02706   1
  -4  22  10 10.8954 6.13723   1
  -4 -22  10 7.44159 3.49991   1
  -4 -22  11 40.5323 8.74862   1
  -4  22  11 42.0627 8.35551   1
  -4  22  12-7.59624 5.71752   1
  -4 -22  12-0.12662  6.0493   1
  -4 -22  13 3.43653  6.2079   1
  -4  22  13 7.33009 6.41762   1
   4 -23  -1-1.69551 5.41678   1
  -4 -23   1 6.40259 6.55985   1
   4  23  -1 -6.6698 4.53247   1
  -4 -23   1 8.50384 5.37964   1
   4  23  -1 4.44523 5.29501   1
  -4  23   1 10.1489 5.99217   1
  -4 -23   2 72.5435 10.1883   1
   4  23  -2 49.4291 8.35327   1
   4 -23  -2 44.1293 7.87637   1
  -4 -23   2 73.6852  10.687   1
   4  23  -2  58.978 9.03796   1
  -4  23   2 63.2062 10.2116   1
   4  23  -3 7.54115 5.00586   1
  -4 -23   3-0.41337  4.8079   1
  -4 -23   3-3.67895 4.74643   1
  -4 -23   3-1.38131 4.55934   1
  -4  23   3 0.35327 4.90687   1
   4  23  -3 2.31697 5.32644   1
   4  23  -4-0.04181 4.30177   1
  -4 -23   4-4.62016 4.66175   1
  -4  23   4 0.91254 5.70457   1
   4  23  -4 -7.3163 4.65341   1
  -4 -23   4-8.68266 4.62117   1
  -4 -23   5 1.75723 5.47942   1
   4  23  -5-1.53185 5.51181   1
  -4 -23   5 0.29648 4.35855   1
  -4  23   5 1.53585    5.55   1
   4  23  -5 2.61723 4.52999   1
  -4 -23   6 93.1014   11.70   1
   4  23  -6 82.4758  9.5165   1
  -4 -23   6 61.2601 8.24928   1
  -4  23   6 89.6573 11.1303   1
  -4 -23   7  -1.004 4.42727   1
  -4  23   7 10.1507 6.22049   1
  -4 -23   7 4.69806 5.93947   1
  -4 -23   8 2.05911 4.05834   1
  -4  23   8 7.70711  6.4724   1
  -4 -23   8 14.1761 6.67557   1
  -4 -23   9  6.4362 5.14739   1
  -4  23   9  9.3098 6.16733   1
  -4 -23   9 10.5417 5.99725   1
  -4 -23  10 0.90414 3.50195   1
  -4  23  10 8.28522 6.40903   1
  -4 -23  10 2.21979 6.33194   1
  -4  23  11-5.46949  6.0533   1
  -4 -23  11-4.19829 6.06495   1
  -4 -23  12-0.51498 6.26448   1
  -4  23  12  2.0696 6.10377   1
  -4  24   1 5.57581 5.59409   1
   4  24  -1  4.2267 5.36301   1
   4  24  -1 0.67107 4.45496   1
   4 -24  -1   9.892  5.8452   1
  -4 -24   1-4.91567 5.12325   1
  -4 -24   1-6.44935 5.42947   1
  -4 -24   2 10.7484 5.83587   1
  -4 -24   2 36.9192 8.28082   1
  -4 -24   2 43.6837 9.06421   1
   4 -24  -2 37.2398 10.5377   1
  -4  24   2 36.0541 8.88063   1
   4  24  -2 24.5104 7.01159   1
   4  24  -2 36.5048 7.40534   1
   4  24  -3 21.8007 6.38886   1
   4  24  -3 18.8083 6.85819   1
  -4 -24   3 29.6301 7.87145   1
  -4 -24   3 20.8159 6.03651   1
  -4  24   3 12.2313 7.06792   1
  -4 -24   4 144.216 13.1922   1
   4  24  -4 128.379 11.0462   1
   4  24  -4  125.96 12.8384   1
  -4  24   4 130.361 13.7863   1
   4  24  -5 18.3136 8.48103   1
  -4 -24   5 23.6649 7.58879   1
  -4  24   5 8.34109 6.34438   1
  -4 -24   5-1.83932 5.06224   1
   4  24  -5 12.1008 6.04541   1
  -4 -24   6 7.86181 5.16169   1
  -4 -24   6 4.95208 5.88343   1
  -4  24   6-2.92458 5.82985   1
   4  24  -6 5.32143 5.92276   1
  -4  24   7-1.91511  5.3363   1
  -4 -24   7 1.44108 5.09908   1
  -4  24   8 32.7169 8.47742   1
  -4 -24   8 21.1068  7.5227   1
  -4  24   9 20.3703 7.38381   1
  -4 -24   9  23.414 8.13038   1
  -4  24  10 38.3633 8.70942   1
  -4 -24  10 27.8653 8.26245   1
  -4  24  11 6.17265 7.13292   1
  -4 -24  11 4.83639 6.85284   1
   4  25  -1 1.68786 5.66388   1
  -4 -25   1 12.7998 7.16046   1
   4  25  -1 6.31981 5.21707   1
  -4  25   1-3.20702 5.98266   1
   4 -25  -1 5.61644 5.99714   1
  -4 -25   2  9.7009 6.86982   1
   4  25  -2 3.80455 5.96679   1
  -4  25   2 8.08128 6.54006   1
   4  25  -2 13.8799 6.33031   1
  -4 -25   2 9.73085 6.11302   1
  -4  25   3  2.4706 6.31768   1
  -4 -25   3 20.7876 7.04814   1
   4  25  -3 5.69864 5.71759   1
  -4 -25   3 2.72606 5.83825   1
   4  25  -3 7.55198  5.8213   1
  -4 -25   4 72.8274 10.1514   1
   4  25  -4 89.5727 12.3645   1
   4  25  -4 85.0166 10.3837   1
  -4  25   4 62.6045   10.97   1
  -4 -25   4 47.0161 8.08926   1
  -4 -25   5 40.6339 8.83164   1
   4  25  -5 19.3516 6.86357   1
  -4  25   5 28.4181 8.11906   1
  -4 -25   6 10.5527 6.40765   1
  -4  25   6 6.40965  6.5987   1
  -4 -25   7 22.6395 8.49654   1
  -4  25   7 32.7317  8.6798   1
  -4 -25   8-2.59963 6.26432   1
  -4  25   8 -5.5281 6.26864   1
  -4  25   9 5.63322 6.61611   1
  -4 -25   9-4.13268 6.34734   1
  -4 -25  10 34.2789 9.07895   1
  -4  25  10 29.6269 8.63808   1
   4 -26  -1 63.7891 9.59319   1
   4  26  -1 44.4846 8.94568   1
  -4 -26   1 61.6499 10.5676   1
   4  26  -1 51.2537 9.20131   1
  -4  26   1 53.7752 9.98159   1
  -4 -26   1 20.9756 7.41491   1
   4  26  -2 4.41477 6.80907   1
  -4 -26   2 33.2609 8.43956   1
   4  26  -2 7.78117 5.71306   1
  -4  26   2 14.6469 7.54328   1
  -4 -26   2 1.41713 8.37768   1
  -4  26   3 11.1893  6.9787   1
  -4 -26   3 23.9641 7.54183   1
   4  26  -3 12.8362 6.66135   1
   4  26  -3 10.6199 7.76194   1
  -4 -26   4 30.4909 8.55225   1
  -4  26   4 44.3516 9.61463   1
   4  26  -4 26.9429 7.38152   1
   4  26  -4 33.6023  8.8686   1
   4  26  -5 144.628 11.8467   1
  -4 -26   5 128.458 13.9967   1
  -4  26   5 108.087 13.3362   1
  -4 -26   6 3.90882 7.16969   1
  -4  26   6 1.98869 6.83664   1
  -4  26   7 3.27688 6.82653   1
  -4 -26   7-0.97246 6.69186   1
  -4  26   8 4.87614 7.02286   1
  -4 -26   8 7.33308 7.64288   1
  -4 -26   9-7.02465 6.30376   1
  -4  26   9-0.94275 6.69508   1
   4 -27  -1  55.016 10.0405   1
   4  27  -1 57.4641  9.8525   1
  -4  27   1 44.5598 10.6289   1
   4  27  -1 62.1499 11.2842   1
   4  27  -2 12.4313 7.88435   1
   4  27  -2 9.18117 6.35719   1
  -4  27   2-7.49413 6.51305   1
   4  27  -3 19.9974 7.59086   1
  -4 -27   3 6.42857 7.84215   1
   4  27  -3 10.6374 7.30257   1
  -4  27   3-3.36735 7.15024   1
  -4 -27   4-2.07654 6.97664   1
   4  27  -4 13.5389 11.0297   1
   4  27  -4-2.90001 5.96513   1
  -4  27   4 8.34373 7.54364   1
  -4 -27   5 118.268 14.6114   1
  -4  27   5 110.831 14.0904   1
  -4 -27   6  13.915  7.7728   1
  -4  27   6 6.07385 7.29841   1
  -4 -27   7 6.08994 7.32783   1
  -4  27   7  -0.609 6.88445   1
   4  28  -1 3.62322 6.06872   1
  -4  28   1 2.94096 7.88259   1
   4  28  -1 14.2012  7.6616   1
   4  28  -2 119.378 12.6391   1
  -4  28   2 109.664 14.5781   1
   4  28  -2 99.6598 12.5601   1
   4  28  -3 18.3574 7.08653   1
  -4  28   3 2.10048 7.65403   1
   4  28  -3-7.22218 5.97181   1
  -4 -28   4-1.44134 7.81701   1
   4  28  -4-7.84887 6.52943   1
  -4  28   4 7.09107 7.60964   1
  -4  28   5-4.43493 6.93023   1
  -4 -28   5-2.53791 7.81124   1
   3   0  -1 33.6517 3.93097   1
  -3   0   1 30.2632 4.20019   1
  -3   0   1 33.9334 3.42009   1
   3   0  -1 34.5482   4.433   1
  -3   0   1 35.1433  4.2487   1
   3   0  -1 34.4182 3.98615   1
  -3   0   1 27.3944 3.03827   1
  -3   0   1 29.3724 3.79985   1
  -3   0   2-0.43691 1.58015   1
  -3   0   2-1.03228 1.41787   1
  -3   0   2-1.70769 1.34949   1
   3   0  -2 2.22946 1.90194   1
  -3   0   2-1.10968 1.81761   1
  -3   0   3 114.815 6.39988   1
   3   0  -3 110.084 5.90891   1
  -3   0   3 109.628 5.13015   1
  -3   0   3 100.923 5.24997   1
  -3   0   3  109.77 6.57233   1
  -3   0   3 111.195 6.85143   1
  -3   0   4-0.22999 1.54553   1
  -3   0   4 -1.8647 1.84069   1
  -3   0   4 1.66772  1.6292   1
  -3   0   4-0.59421 1.58284   1
  -3   0   4-1.43944 1.18569   1
   3   0  -4    0.03 1.74746   1
  -3   0   5 489.465 16.5328   1
  -3   0   5 502.361 17.6224   1
   3   0  -5 489.957 15.8887   1
  -3   0   5 489.429 13.9093   1
  -3   0   5 471.999 18.0822   1
  -3   0   5 504.804 15.0509   1
  -3   0   5 473.372 16.8995   1
  -3   0   6 0.44213 2.21939   1
   3   0  -6 0.59358 1.75918   1
  -3   0   6 0.88128 1.55169   1
  -3   0   6-0.29853 1.43038   1
  -3   0   6 1.55024 2.00999   1
  -3   0   6 0.00291 1.68689   1
  -3   0   7  220.81 9.44703   1
   3   0  -7 213.699 8.50867   1
  -3   0   7 218.979 7.96877   1
  -3   0   7 232.478 11.4017   1
  -3   0   7 237.185 10.4982   1
  -3   0   7 215.147 9.60189   1
  -3   0   8-2.35138 1.93918   1
  -3   0   8-1.48917 1.64041   1
  -3   0   8-2.54446 2.10756   1
   3   0  -8 2.99576 1.73976   1
  -3   0   8-0.12579 1.72812   1
   3   0  -9 3.74293  1.7824   1
  -3   0   9 4.08786 3.14353   1
  -3   0   9-0.73684  1.7813   1
  -3   0   9 0.65477 2.11845   1
  -3   0   9-2.53101 2.10273   1
  -3   0   9-0.82334 2.26491   1
  -3   0  10 0.43568 2.60897   1
  -3   0  10-0.11989 1.84361   1
  -3   0  10 4.34282 2.25217   1
  -3   0  10 0.33979 1.93853   1
   3   0 -10 1.06583 1.71729   1
  -3   0  11  197.10 9.58148   1
  -3   0  11 177.726  8.8274   1
  -3   0  11 191.017 11.5877   1
  -3   0  11 202.533  8.4471   1
  -3   0  12 2.06797 2.05798   1
  -3   0  12-1.04349 3.04462   1
  -3   0  12 1.13103 2.03418   1
  -3   0  12-1.73198 1.99298   1
  -3   0  13 29.8169 4.02539   1
  -3   0  13 21.4471 4.09242   1
  -3   0  13  16.414 5.58241   1
  -3   0  13 24.9833 3.29515   1
  -3   0  14 -2.5751 2.10056   1
  -3   0  14 1.29268 2.28525   1
  -3   0  14 1.05322 1.92223   1
  -3   0  14-0.56241 3.61321   1
  -3   0  15  12.203 3.18984   1
  -3   0  15 4.79639 2.70931   1
  -3   0  15 5.73289 2.01205   1
  -3   0  15 5.41631 4.69564   1
  -3   0  16 1.99767 1.55017   1
  -3   0  16 0.23086 2.26347   1
  -3   0  16  0.2275 4.22313   1
  -3   0  16 2.95157 2.64882   1
  -3   0  17 6.90155 3.04795   1
  -3   0  17 3.58764 2.97917   1
  -3   0  17 7.88022 5.09839   1
  -3   0  18 0.18792  2.6396   1
  -3   0  18-0.70607 2.76371   1
  -3   0  18-3.02544 5.49857   1
  -3   0  19   24.56 4.50126   1
  -3   0  19 15.2031 7.27223   1
  -3   0  19 32.2463 4.57338   1
  -3   0  20  5.6167 6.09879   1
  -3   0  20-0.52893 2.64016   1
  -3   0  20 3.01099 3.16761   1
  -3   0  21 7.76421 3.24647   1
  -3   0  21 17.0022  3.7542   1
  -3   0  21 9.73522 3.16203   1
  -3  -1   1 9.70128 2.88957   1
  -3  -1   1 8.26825  2.5397   1
  -3   1   1 10.1026 2.62581   1
   3   1  -1 10.3489   2.624   1
  -3   1   1 6.56605 2.18498   1
  -3  -1   1 10.8202 2.93613   1
   3  -1  -1 6.00479 2.31984   1
  -3   1   1  10.394 2.68614   1
   3  -1  -1 9.31129 2.75288   1
   3   1  -1 11.1594 2.97246   1
   3   1  -1 12.8558 2.89405   1
  -3  -1   1 8.15354  2.1418   1
  -3   1   1 7.85021  2.3035   1
  -3   1   1 8.02288 2.15179   1
   3  -1  -1 10.1033 2.47706   1
   3   1  -2 27.2307 3.55625   1
  -3  -1   2 31.0025 4.02273   1
  -3   1   2 23.6292 2.62876   1
  -3   1   2 29.2655 4.11298   1
  -3   1   2 27.3809 4.08865   1
  -3   1   2 21.2205 3.51309   1
   3  -1  -2 26.5875 3.48603   1
  -3  -1   2 30.9879 4.13119   1
  -3  -1   2 31.8119 4.37805   1
  -3  -1   2 25.2387 2.95909   1
  -3   1   2 23.8562 2.81698   1
  -3  -1   3 130.087  6.0844   1
  -3   1   3 135.722 5.72674   1
  -3  -1   3  117.41 7.27854   1
  -3   1   3 133.298 7.13311   1
   3   1  -3 125.599 6.29197   1
  -3   1   3  126.08 7.14295   1
   3  -1  -3 136.554 6.59821   1
  -3  -1   3 127.133 7.24004   1
  -3  -1   3 122.587 6.84715   1
  -3   1   3 126.773 7.34896   1
  -3  -1   3  138.14 5.83582   1
  -3  -1   4 114.543 7.39129   1
  -3  -1   4 115.067 6.43793   1
  -3  -1   4 116.186 7.02067   1
  -3   1   4 112.796 4.84386   1
  -3   1   4  110.81 5.11389   1
  -3   1   4 110.834 6.76808   1
  -3  -1   4 109.425 6.57669   1
  -3   1   4 120.725 6.78498   1
  -3  -1   4 113.951 5.46565   1
  -3  -1   4 109.881  4.8519   1
  -3   1   4 113.877 6.47618   1
   3   1  -4 110.381 5.92649   1
   3  -1  -4 111.466 5.92206   1
  -3   1   5 17.2631 3.78303   1
  -3  -1   5 21.0308 3.40615   1
  -3  -1   5 18.1836 3.51091   1
  -3   1   5  18.548 2.37269   1
  -3   1   5 15.2978 2.79435   1
  -3  -1   5 20.9255 3.44456   1
  -3   1   5 18.9785 1.68761   1
  -3  -1   5 23.3485 2.83471   1
   3  -1  -5 18.7731 2.54738   1
  -3  -1   5 20.2901 3.78422   1
   3  -1  -5 17.9991 2.86403   1
   3   1  -5 17.7335  2.8289   1
  -3  -1   5 16.5176  3.2249   1
  -3   1   5 18.7536 3.29496   1
  -3  -1   5 17.3857 1.87208   1
  -3   1   5 25.4317 3.72966   1
  -3  -1   6 7.74862  2.3647   1
  -3  -1   6 7.24028 2.83068   1
   3   1  -6 13.3541 2.49738   1
  -3  -1   6 7.75663 2.48798   1
  -3   1   6  4.4578 2.29295   1
  -3   1   6 7.38623 1.78705   1
  -3  -1   6 6.81622 2.25584   1
   3  -1  -6 5.37381 2.13772   1
  -3   1   6 9.81688 3.15754   1
  -3   1   6  6.3939  2.5038   1
   3  -1  -6 7.62591 2.05399   1
  -3   1   6 4.66458 2.07393   1
  -3  -1   6 6.62418 2.04978   1
  -3   1   7 175.097   9.956   1
  -3  -1   7 186.623 7.25177   1
  -3  -1   7 180.764 9.99235   1
  -3  -1   7 177.798 8.57968   1
   3  -1  -7 185.454 7.23717   1
  -3   1   7 168.424 8.20117   1
  -3  -1   7 206.898 9.56019   1
  -3  -1   7 167.208  8.0994   1
   3  -1  -7 173.871 7.38667   1
  -3   1   7 182.419 6.58573   1
  -3   1   7 189.754 9.10326   1
  -3   1   7 176.844 8.50221   1
   3   1  -7 179.251 7.59498   1
  -3  -1   8 34.3437  4.1838   1
   3  -1  -8 43.4369  3.5876   1
  -3  -1   8 36.0377 4.23632   1
  -3  -1   8  39.595 4.44762   1
  -3   1   8 33.2505 5.34998   1
  -3  -1   8 40.1562 5.72067   1
   3  -1  -8 44.5811 3.67844   1
  -3   1   8 39.1355 4.27208   1
  -3   1   8 37.7194 4.34813   1
   3   1  -8 39.9313 3.65214   1
  -3   1   8 44.4534 4.54039   1
  -3   1   9 586.906 18.7144   1
  -3  -1   9 591.414 20.2416   1
  -3  -1   9 596.705 18.9075   1
  -3   1   9 588.301 22.2066   1
  -3   1   9 561.197 19.2561   1
   3  -1  -9 594.704 17.4874   1
  -3  -1   9  570.95 19.5061   1
  -3  -1   9 537.179 21.7222   1
  -3   1   9 594.046 19.9786   1
  -3   1  10 0.80453 1.90026   1
  -3   1  10 0.09543 3.25748   1
  -3  -1  10 1.29699  2.0728   1
  -3   1  10 2.04019 2.24549   1
  -3  -1  10 3.19913 2.15828   1
   3  -1 -10-0.39079 1.54924   1
  -3  -1  10 1.78325 2.22245   1
  -3  -1  10 1.90046 3.00932   1
  -3   1  10 1.48678 2.00401   1
  -3  -1  11 53.5133 7.29554   1
  -3  -1  11 51.4551 4.61049   1
  -3   1  11 50.6875 4.67532   1
  -3   1  11 55.6313 5.25876   1
  -3  -1  11 57.7593 5.50158   1
  -3   1  11 58.8958 4.60642   1
  -3   1  11 60.4675 7.61836   1
  -3  -1  11 52.8396 4.98388   1
  -3   1  12 42.2173  4.6055   1
  -3  -1  12 44.7934 4.97882   1
  -3  -1  12 48.6059  4.3581   1
  -3  -1  12 37.0987 6.32329   1
  -3   1  12 37.9962 4.63695   1
  -3  -1  12 47.1677  5.3981   1
  -3   1  12 39.5735 6.54695   1
  -3   1  12 43.2889 4.00245   1
  -3  -1  13 196.098 12.7769   1
  -3  -1  13 203.941 9.77843   1
  -3  -1  13 211.338 8.57572   1
  -3   1  13 201.578 13.2131   1
  -3   1  13 202.817 9.41492   1
  -3   1  13  212.89 10.0631   1
  -3  -1  13 217.737 10.5191   1
  -3   1  13 209.822 8.32198   1
  -3  -1  14 39.1085 7.48556   1
  -3  -1  14 39.7599 4.94285   1
  -3  -1  14 43.2139 3.91446   1
  -3   1  14 43.4147 4.79566   1
  -3   1  14 47.6666 5.24478   1
  -3  -1  14 44.9087 5.03247   1
  -3   1  14 49.0067 3.74936   1
  -3   1  14 33.9681 6.79715   1
  -3   1  15 22.7167 6.30849   1
  -3   1  15 29.1831 4.34166   1
  -3   1  15 28.9711 2.79862   1
  -3   1  15 22.3606 3.82561   1
  -3  -1  15 25.9647 6.71228   1
  -3  -1  15   27.04 4.39659   1
  -3  -1  15 25.1939 3.10112   1
  -3  -1  15 24.3534 4.21169   1
  -3   1  16 3.75479 2.79895   1
  -3  -1  16 2.23074 4.42918   1
  -3   1  16 0.74655  2.2271   1
  -3  -1  16 5.83384 2.70219   1
  -3  -1  16 3.87257  2.7754   1
  -3  -1  16 0.00786 1.73114   1
  -3   1  16 3.67494  4.8922   1
  -3   1  17 31.3175 4.42526   1
  -3   1  17 15.8257 6.35131   1
  -3  -1  17 23.3749  6.9684   1
  -3   1  17 26.8725  4.3593   1
  -3  -1  17 35.3061 4.85949   1
  -3  -1  17 31.5375 4.62082   1
  -3  -1  18 9.90928 3.37463   1
  -3   1  18 6.67601 5.93531   1
  -3  -1  18 5.88464 5.95847   1
  -3  -1  18 14.7188 3.68993   1
  -3   1  18 11.8636 3.11072   1
  -3   1  18 6.43879 3.41428   1
  -3  -1  19 26.4145 4.64537   1
  -3   1  19  24.998 3.78592   1
  -3   1  19 16.0551 7.57904   1
  -3  -1  19 30.5657 4.68086   1
  -3  -1  19  21.976 8.00806   1
  -3   1  19 21.8144 4.12887   1
  -3  -1  20-1.69129 2.87922   1
  -3  -1  20 9.67025 7.05181   1
  -3  -1  20 0.79669 3.37118   1
  -3   1  20 2.54427  6.5643   1
  -3   1  20-3.00461 2.44683   1
  -3   1  20-0.73894 2.92772   1
  -3  -1  21 6.93165 3.45287   1
  -3   1  21 8.58829 2.57999   1
  -3  -1  21 5.61753 3.75969   1
  -3   1  21 13.0567 3.36354   1
  -3  -1  21 5.88621 3.47781   1
   3  -2  -1  163.81 7.96792   1
   3   2  -1 170.662 8.80335   1
  -3  -2   1 166.361 8.45568   1
   3  -2  -1 177.779 8.64633   1
  -3   2   1 172.452   7.159   1
  -3   2   1  171.14 8.78203   1
   3   2  -1 166.828 8.45245   1
  -3   2   1 160.376 7.04288   1
   3   2  -1 165.915 7.69374   1
  -3  -2   1 161.658 7.96616   1
  -3   2   1  165.94 8.01852   1
   3  -2  -1 173.118 8.78019   1
  -3  -2   1 165.576 8.77547   1
  -3   2   1 167.273 8.67715   1
  -3   2   2  302.05  10.238   1
  -3  -2   2 272.208 10.5073   1
   3   2  -2 299.352 11.1986   1
  -3  -2   2 281.695 11.7856   1
  -3   2   2 297.529 11.5757   1
  -3  -2   2 291.986 11.4212   1
  -3  -2   2 294.192 12.3847   1
   3  -2  -2 292.867 11.3026   1
  -3   2   2 293.105 12.3882   1
  -3   2   2 291.857 9.88506   1
   3   2  -2 305.342 12.4876   1
  -3   2   2 285.727 12.2286   1
   3  -2  -3 572.925 18.8984   1
  -3  -2   3 594.215 20.5484   1
  -3  -2   3 576.801 19.9851   1
  -3   2   3 594.983 19.3445   1
  -3   2   3 585.361 20.4078   1
  -3   2   3 605.285 20.1374   1
  -3  -2   3  625.89 18.0824   1
   3   2  -3 592.684 18.9675   1
  -3  -2   3 582.729 18.3459   1
  -3   2   3 620.571 17.7656   1
  -3  -2   3 603.807 19.4674   1
  -3  -2   4-1.85464 1.53041   1
   3  -2  -4 2.50838 1.94319   1
  -3  -2   4-0.58272 2.04777   1
  -3   2   4-1.28054  1.0467   1
   3  -2  -4 2.42709 1.62482   1
  -3   2   4-1.02647 1.94043   1
  -3   2   4-0.90017 1.48274   1
  -3   2   4 1.12426 1.58954   1
  -3   2   4-0.69358 1.42314   1
  -3  -2   4-0.92215 1.69951   1
   3   2  -4-2.10564 1.39732   1
  -3  -2   4 0.32131 0.83403   1
  -3  -2   4-1.21328 1.95269   1
  -3  -2   4 1.25912 1.71871   1
  -3  -2   4-1.10254 1.57313   1
  -3  -2   5 39.5213 4.58052   1
  -3  -2   5 38.0879 2.67854   1
   3  -2  -5 39.5095 3.51773   1
  -3   2   5  50.836 5.84457   1
   3   2  -5 40.1649 3.69482   1
  -3   2   5 39.4825 4.58927   1
  -3  -2   5 35.1008 4.26366   1
  -3   2   5 36.9174 4.04939   1
  -3   2   5 37.0536 2.16664   1
  -3   2   5 38.9262 4.23392   1
  -3  -2   5 38.1214 3.66556   1
  -3  -2   5 30.3708 3.79106   1
  -3  -2   5 36.3747 4.76659   1
   3  -2  -5 39.5299 3.76622   1
  -3  -2   5 31.9748 4.18902   1
  -3   2   5 36.7553 2.87046   1
  -3  -2   6 70.3278 2.44137   1
  -3  -2   6 80.1713 5.84567   1
   3  -2  -6 73.5825 4.30159   1
   3  -2  -6 72.6696 4.75749   1
  -3  -2   6 72.1667 4.57423   1
  -3   2   6 64.5685 6.08031   1
  -3   2   6  80.094 5.76354   1
  -3  -2   6 69.7021 5.39053   1
  -3  -2   6 73.1155 5.41038   1
  -3  -2   6 69.7052 5.96185   1
  -3   2   6  71.573 5.30038   1
   3   2  -6 75.1322 4.80918   1
  -3   2   6 76.2557 3.67113   1
  -3   2   6 65.6226 5.13907   1
  -3  -2   6 71.2047 2.48068   1
  -3   2   7  206.32 9.46456   1
  -3  -2   7 190.534 8.86801   1
   3  -2  -7 182.158 7.68714   1
   3  -2  -7 190.366 7.37241   1
  -3   2   7 178.419 8.32528   1
  -3   2   7 180.594 8.71179   1
   3   2  -7 187.226 7.90522   1
  -3  -2   7 191.233 10.1855   1
  -3   2   7 204.127 10.6816   1
  -3  -2   7 207.757 9.78238   1
  -3  -2   7 191.506 7.83057   1
  -3  -2   7 183.349 8.97055   1
   3  -2  -8 49.0314 3.45491   1
  -3   2   8 53.4151 6.49464   1
  -3   2   8 46.4236 4.60155   1
  -3  -2   8 49.2491 4.94998   1
  -3  -2   8 49.1056 4.76053   1
  -3  -2   8 49.5406 6.28362   1
  -3   2   8 45.9905 4.45298   1
  -3   2   8 50.1919 4.80477   1
  -3   2   8 51.9632 4.72698   1
   3   2  -8  49.314 3.85259   1
  -3  -2   8 47.1882 4.61545   1
  -3   2   9 65.2527 5.09704   1
  -3   2   9 64.9458 6.49705   1
  -3  -2   9 59.5312 5.11848   1
   3  -2  -9  71.005 4.04628   1
  -3  -2   9 68.2673 6.62496   1
  -3   2   9 64.7805 5.26812   1
  -3  -2   9 64.7769 5.10685   1
  -3  -2   9 70.2647  5.7887   1
  -3   2   9 68.7429 5.36199   1
  -3  -2  10 227.365 10.8402   1
  -3  -2  10  215.83 9.97261   1
  -3   2  10 229.519  12.342   1
  -3   2  10 211.572 9.65557   1
  -3   2  10 230.304 10.2733   1
  -3  -2  10 218.907 9.33445   1
  -3  -2  10 207.903 11.8843   1
  -3   2  10 212.647 9.07732   1
  -3  -2  11  0.9665 2.18728   1
  -3  -2  11 1.03501 2.93252   1
  -3  -2  11-0.83875 1.98678   1
  -3   2  11-0.48228 2.06506   1
  -3   2  11 0.19193 1.84879   1
  -3   2  11 2.60471 3.30427   1
  -3  -2  11-1.22301 1.91556   1
  -3   2  11 0.04276 2.05504   1
  -3  -2  12 43.0233 5.25494   1
  -3  -2  12 36.1518 4.42546   1
  -3  -2  12 34.3442 4.09402   1
  -3   2  12 42.9535  4.1268   1
  -3   2  12 38.6685 4.70813   1
  -3   2  12 38.1208 4.43656   1
  -3  -2  12 33.5446 6.19261   1
  -3   2  12 37.9665 6.42149   1
  -3  -2  13 305.541 16.3197   1
  -3   2  13 276.105  15.677   1
  -3  -2  13 283.757 12.4148   1
  -3  -2  13 320.447 11.4226   1
  -3   2  13  297.84 10.6302   1
  -3   2  13 309.004 12.5936   1
  -3  -2  13 304.687 13.1136   1
  -3   2  13 291.355 11.9276   1
  -3   2  14 264.181 11.4634   1
  -3  -2  14  274.16 12.3921   1
  -3  -2  14 262.353 10.0106   1
  -3  -2  14 250.874  11.556   1
  -3  -2  14 245.333 14.9808   1
  -3   2  14 246.661 10.9333   1
  -3   2  14 273.124 15.4688   1
  -3   2  14  266.96 9.22383   1
  -3  -2  15 11.0382 3.35712   1
  -3  -2  15 19.9095 6.23729   1
  -3  -2  15 20.2267 2.98335   1
  -3   2  15 17.7663 3.61579   1
  -3   2  15  17.271 2.06806   1
  -3   2  15 13.3464 5.84032   1
  -3   2  15 14.0007 3.30824   1
  -3  -2  15 20.9846 4.03113   1
  -3  -2  16-1.14338 2.71447   1
  -3  -2  16 2.34869 2.06043   1
  -3  -2  16-3.16457 2.36207   1
  -3   2  16 1.07655 2.69972   1
  -3   2  16-1.36792 3.57779   1
  -3  -2  16 1.01109  4.4688   1
  -3   2  16   0.245 2.31143   1
  -3   2  17  96.178 6.58444   1
  -3  -2  17 88.8032 7.43614   1
  -3  -2  17 109.904 13.0047   1
  -3   2  17 103.494 6.88236   1
  -3   2  17 75.2712 11.1459   1
  -3  -2  17 99.9576 7.37861   1
  -3   2  18 24.1494 3.93131   1
  -3  -2  18 30.3636 4.66793   1
  -3   2  18  29.393 8.18228   1
  -3  -2  18 29.2838 4.67338   1
  -3  -2  18 18.5122 6.83259   1
  -3   2  18 25.8681 4.14572   1
  -3  -2  19 101.181   7.844   1
  -3  -2  19 106.806 8.12637   1
  -3   2  19 95.5389 13.0656   1
  -3  -2  19  109.16 14.2279   1
  -3   2  19 100.452 6.59258   1
  -3   2  19 105.825  6.8863   1
  -3  -2  20 2.70772 3.29631   1
  -3   2  20-0.14767 2.93106   1
  -3   2  20 7.58114 6.55176   1
  -3  -2  20 2.16307 6.43121   1
  -3  -2  20 1.62478 3.55883   1
  -3   2  20 5.47148 2.57362   1
  -3  -2  21-2.62385 3.02167   1
  -3   2  21 2.88916 2.40504   1
  -3   2  21 1.17802 1.79051   1
  -3  -2  21 -0.1072 2.99362   1
  -3  -2  21 2.22262 3.54135   1
  -3   3   1 4.01318 2.01122   1
  -3  -3   1 2.98175 2.11528   1
  -3   3   1 1.32395 1.95089   1
   3   3  -1 2.33556 1.91194   1
   3  -3  -1  3.1867 2.18426   1
   3   3  -1-0.81393 1.81803   1
   3  -3  -1 3.92792 2.23677   1
  -3   3   1 0.21644 2.31231   1
  -3  -3   1 2.80268 1.79781   1
   3   3  -1 1.76319 1.95334   1
  -3  -3   1-0.84014 1.78227   1
   3  -3  -1 3.15886 3.42151   1
  -3   3   1 0.27441 2.23071   1
  -3  -3   1 5.13591 2.52056   1
  -3   3   1 2.52375 1.71279   1
  -3   3   2 12.0215 3.35661   1
  -3  -3   2 6.62365 2.40634   1
  -3   3   2 3.00002  2.1759   1
   3  -3  -2 6.42882 2.34444   1
   3   3  -2 3.20285 2.07687   1
  -3  -3   2 10.6425 2.81116   1
  -3  -3   2  6.8141 2.40266   1
  -3  -3   2 8.17804  2.4682   1
  -3   3   2 7.68973 2.43141   1
  -3   3   2 9.87017 1.97984   1
   3   3  -2 6.14865 2.42149   1
  -3   3   2 11.0494 2.21461   1
   3  -3  -2  8.9461 2.38633   1
  -3   3   3 7.16918  2.7657   1
  -3  -3   3 7.02217 2.36134   1
  -3   3   3 10.4524 1.90993   1
  -3  -3   3  8.6298 2.28334   1
  -3  -3   3 9.34078 2.63362   1
  -3  -3   3  6.9844 2.40838   1
   3   3  -3 9.29203 2.34083   1
   3  -3  -3 9.74606 2.26639   1
  -3   3   3 17.6201 3.06133   1
   3  -3  -3 6.60392 2.41123   1
  -3   3   3 9.57258 2.47018   1
   3   3  -4  17.617 2.76105   1
  -3  -3   4 31.2977 3.40645   1
  -3   3   4 24.6822 2.36778   1
  -3  -3   4 22.6056  3.3325   1
   3  -3  -4 21.7817 2.76061   1
  -3   3   4 25.6789 3.57698   1
  -3  -3   4  23.544 3.63075   1
  -3  -3   4 25.8274 3.92183   1
  -3  -3   4 23.4451 4.05885   1
  -3   3   4 21.9633 3.67101   1
  -3   3   4 25.5441 3.78564   1
   3  -3  -4 33.0236 3.74777   1
  -3  -3   4 25.6187 4.10706   1
  -3   3   5 154.673 8.14727   1
  -3   3   5 146.866 7.82867   1
  -3   3   5 145.876 4.82716   1
  -3  -3   5 148.537 7.94794   1
  -3  -3   5 145.712 8.21603   1
  -3  -3   5 143.964 7.51807   1
  -3   3   5 146.144 7.41228   1
   3   3  -5 150.345 7.03386   1
  -3   3   5 156.718 8.92673   1
  -3  -3   5  145.10 5.71664   1
  -3   3   5 157.448 5.61022   1
   3  -3  -5 152.382 6.48052   1
   3  -3  -5 151.204 7.05793   1
  -3  -3   5 144.925  6.7897   1
  -3  -3   5 141.703  8.2836   1
  -3  -3   5  150.21 8.38534   1
  -3  -3   6 198.767 6.41387   1
   3   3  -6 192.881 8.29219   1
  -3  -3   6 203.612 8.42412   1
  -3   3   6 209.691 9.74231   1
  -3  -3   6 226.445 10.4117   1
   3  -3  -6 205.913 7.85004   1
  -3  -3   6 208.121 6.36914   1
  -3   3   6 203.009  8.9052   1
  -3   3   6 190.368 9.16196   1
  -3   3   6 206.869 6.73732   1
   3  -3  -6 207.364 8.32001   1
  -3   3   6 203.663 10.5126   1
  -3  -3   6 203.946 9.62679   1
  -3  -3   6 203.291 9.12698   1
  -3  -3   6 196.567 10.2675   1
   3  -3  -7 0.64875 1.77078   1
  -3  -3   7 3.16933 1.97614   1
  -3   3   7 0.46171 1.83245   1
  -3  -3   7 3.00313 2.04991   1
  -3  -3   7 0.57437 2.18823   1
  -3  -3   7 4.82888 2.31154   1
  -3   3   7 3.38984 2.29266   1
   3   3  -7 5.36264 1.85613   1
  -3   3   7 0.98232 1.73151   1
   3  -3  -7 4.75925 1.76637   1
  -3  -3   7  2.7246 2.53665   1
  -3   3   7 2.10696 2.64698   1
  -3  -3   8 14.8722 3.16057   1
  -3   3   8 19.9162 3.05448   1
  -3  -3   8 20.4874 3.51304   1
  -3   3   8 22.6933 4.78068   1
  -3   3   8 21.5292 3.49678   1
  -3  -3   8 21.7103 4.39677   1
   3  -3  -8 18.3248 2.41062   1
  -3   3   8 22.4352  3.5367   1
  -3   3   8  16.224 3.40113   1
   3   3  -8 19.4649 3.06315   1
  -3  -3   8 26.6686 4.38327   1
  -3   3   9 38.6271 4.51208   1
  -3   3   9 50.1105 4.68564   1
  -3  -3   9 41.0737 4.55005   1
  -3   3   9 40.4632 4.22415   1
  -3   3   9 54.7638 6.87861   1
  -3  -3   9 42.5644 4.45959   1
   3  -3  -9  45.205 3.27453   1
   3   3  -9  36.521 3.97757   1
  -3  -3   9 52.0548 6.65785   1
  -3  -3   9 47.4616  5.4062   1
  -3  -3  10  40.566 5.07595   1
  -3  -3  10 37.1336 4.30011   1
  -3  -3  10 41.5661 6.34863   1
  -3   3  10 32.4883 5.66449   1
  -3   3  10 43.0853 4.61113   1
  -3  -3  10 36.4394 4.52008   1
  -3   3  10 37.1209 4.47881   1
   3  -3 -10 44.5703 3.81963   1
  -3   3  10 43.1686 4.35791   1
  -3  -3  11 0.78312 2.57391   1
  -3  -3  11-0.99711 1.89347   1
  -3  -3  11 0.07252 1.99158   1
  -3   3  11 0.52257 2.18668   1
  -3   3  11 2.89388   1.925   1
  -3   3  11 3.73868 3.65882   1
  -3   3  11-3.42366 1.99989   1
  -3  -3  11  0.6792 2.13072   1
  -3   3  12 93.4102 8.78593   1
  -3  -3  12 101.122 6.87556   1
  -3  -3  12 113.814 7.53072   1
  -3   3  12 102.373 5.77893   1
  -3   3  12 101.776 6.42091   1
  -3   3  12 107.592 6.85112   1
  -3  -3  12 96.7952 8.71396   1
  -3  -3  12 97.4847 5.97709   1
  -3  -3  13 9.35403 3.12645   1
  -3  -3  13 9.19986 4.27409   1
   3   3 -13  11.983 4.32436   1
  -3   3  13 8.96294 2.90837   1
  -3   3  13 10.8608  2.9973   1
  -3  -3  13 9.28118 2.65308   1
  -3  -3  13 7.41825 3.03499   1
  -3   3  13 9.89909 4.94041   1
  -3  -3  14 36.1965 5.29746   1
  -3  -3  14 35.6002 4.87855   1
  -3   3  14 37.0448 4.62491   1
  -3  -3  14 44.8452 4.40587   1
  -3   3  14 38.9692 4.50385   1
   3   3 -14 43.5375 6.69749   1
  -3   3  14 45.2657 8.00286   1
  -3   3  14 37.1107 3.36653   1
  -3  -3  14 32.1732  6.5601   1
  -3   3  15-0.39356 1.29232   1
  -3  -3  15 0.54282 2.20051   1
  -3  -3  15 2.18373 2.67873   1
  -3   3  15-2.07055 2.03412   1
  -3   3  15 1.76694 3.94712   1
  -3  -3  15 -0.0049 2.47124   1
  -3  -3  15 1.48918 3.68383   1
   3   3 -15 2.07643 3.32985   1
  -3   3  15-0.81387 2.35952   1
  -3   3  16 36.0158 4.61977   1
  -3  -3  16 33.8727 3.78367   1
  -3  -3  16 46.5207 8.84042   1
  -3  -3  16 38.4762 5.50497   1
  -3   3  16 33.4266  7.5343   1
  -3  -3  16 39.1639 5.12646   1
  -3   3  16 38.8559 4.54709   1
  -3  -3  17 39.5809 3.64486   1
  -3   3  17 38.9782 4.63161   1
  -3  -3  17 36.3734 7.83082   1
  -3   3  17 38.8827   8.482   1
  -3  -3  17 44.0474   5.818   1
  -3   3  17  46.717 5.00964   1
  -3  -3  17 49.8401 6.14627   1
  -3   3  18 24.5639 3.79734   1
  -3  -3  18 22.7272 4.86573   1
  -3  -3  18  22.254 7.52728   1
  -3   3  18 19.6035 3.85818   1
  -3  -3  18 30.4667 5.11861   1
  -3   3  18 19.5466 6.92239   1
  -3   3  19-0.18404 2.93422   1
  -3  -3  19 3.34101 3.33653   1
  -3  -3  19-0.55531 5.57783   1
  -3  -3  19-0.36977 3.52149   1
  -3   3  19  4.4359 6.88295   1
  -3   3  19 2.91774  2.4813   1
  -3  -3  20-3.30925 6.30026   1
  -3  -3  20 5.61616  4.0296   1
  -3   3  20 2.38141 6.04263   1
  -3   3  20 3.86776 2.66845   1
  -3   3  20 7.03005 2.30023   1
  -3  -3  20 5.29175 3.85429   1
  -3  -3  21  2.1986 3.73358   1
  -3  -3  21 1.51584  3.6403   1
  -3  -3  21-0.24768 3.71569   1
  -3   4   1 443.062 16.5274   1
  -3   4   1 425.439 15.2225   1
   3   4  -1 454.482  16.952   1
  -3  -4   1 432.857 14.8726   1
   3  -4  -1 414.348 14.1783   1
   3  -4  -1 402.796 16.0932   1
   3  -4  -1 427.919 15.0899   1
   3   4  -1 448.869 16.0288   1
  -3   4   1 429.967  13.991   1
  -3   4   1 419.083 13.7888   1
   3   4  -1 420.854 14.8629   1
  -3   4   1 433.475 16.1821   1
  -3  -4   1 414.209 16.2059   1
  -3  -4   1 411.815  15.141   1
  -3   4   2 0.83459 1.94971   1
  -3  -4   2 8.52612 2.56568   1
  -3  -4   2  4.8114 2.24055   1
  -3   4   2 5.56019  2.1974   1
   3  -4  -2 7.56689 2.26269   1
  -3  -4   2 6.91885 2.35075   1
   3  -4  -2 6.97327 2.54288   1
  -3   4   2 7.57216 2.03142   1
   3   4  -2  6.7784 2.48573   1
  -3  -4   2 9.26305 2.72622   1
  -3   4   2 8.63951 2.16209   1
   3   4  -2 8.73609 2.29745   1
  -3   4   2  4.5036 2.69594   1
  -3   4   3-0.32411 1.64137   1
  -3  -4   3 3.30902 2.30578   1
   3   4  -3 1.59287 1.91598   1
  -3   4   3-0.24228 2.37556   1
  -3   4   3 0.73491 1.76375   1
  -3  -4   3 1.82399 1.98028   1
  -3  -4   3 0.68149 1.79985   1
   3  -4  -3 1.00601 1.62576   1
  -3  -4   3-1.17267 2.22747   1
   3  -4  -3 0.07153 1.87554   1
  -3  -4   3 1.57872 2.11404   1
  -3  -4   3 0.42292 2.09792   1
  -3   4   3-0.22231 1.16945   1
  -3  -4   4 416.416 14.1349   1
  -3   4   4 417.881 12.5474   1
  -3  -4   4 410.123 16.4456   1
  -3  -4   4 430.269 16.2495   1
  -3  -4   4  403.57 15.4088   1
   3  -4  -4  422.78 14.3785   1
  -3  -4   4 399.963 14.7486   1
   3   4  -4 404.983 14.2317   1
  -3   4   4 421.016 14.7025   1
  -3  -4   4 427.494 15.9932   1
  -3   4   4 394.095 15.2815   1
  -3   4   4 416.552 15.6508   1
   3  -4  -4 405.897 13.4659   1
  -3  -4   5  42.036 5.14625   1
  -3  -4   5 44.9049 4.60627   1
  -3  -4   5 53.8248 3.46012   1
   3  -4  -5 52.0069 3.78369   1
  -3  -4   5 52.4119 5.10345   1
   3   4  -5 43.6046 3.97298   1
  -3  -4   5 47.5053 5.10528   1
  -3   4   5 48.9845 4.80127   1
  -3   4   5 52.2667 6.04711   1
  -3   4   5 51.8099 4.68699   1
   3  -4  -5 48.7224 4.39547   1
  -3   4   5 55.0833 4.86237   1
  -3  -4   5  52.645 4.70359   1
  -3  -4   5 53.5926 5.23928   1
  -3   4   5 47.2192 2.87328   1
  -3   4   6 151.776 4.92143   1
  -3   4   6 146.417 8.65804   1
  -3  -4   6 157.723 8.67838   1
  -3  -4   6 144.601 7.67049   1
   3  -4  -6 148.872 7.00846   1
  -3  -4   6 142.205 5.31922   1
   3  -4  -6 140.794 6.24853   1
  -3  -4   6 146.236 8.01999   1
  -3   4   6  142.51 7.36628   1
   3   4  -6 134.639 6.83665   1
  -3   4   6 155.422 8.04301   1
  -3  -4   6 145.524 8.75018   1
  -3   4   6 140.468 7.87616   1
  -3  -4   6 145.277 7.06466   1
  -3  -4   6 143.639 5.23951   1
  -3  -4   7   11.06 2.85205   1
  -3  -4   7 9.77396 2.76425   1
   3  -4  -7 8.10502 1.91565   1
  -3   4   7 5.53375 2.83841   1
  -3  -4   7 7.10874 3.27899   1
  -3  -4   7 7.35779 2.73845   1
   3  -4  -7 9.87048 2.35349   1
  -3  -4   7 3.85672 2.07733   1
  -3   4   7  6.2813 2.65638   1
   3   4  -7  7.5942 2.22177   1
  -3   4   7 6.10673 2.25251   1
  -3   4   7 8.02024 2.66819   1
  -3   4   8 169.204 8.64321   1
  -3  -4   8 184.814 8.63818   1
  -3   4   8 172.462 10.2293   1
  -3   4   8 185.373 8.46189   1
  -3   4   8 181.046 8.96042   1
  -3  -4   8 176.644 9.52197   1
   3   4  -8 187.687 7.94306   1
  -3  -4   8 177.191 10.1359   1
   3  -4  -8 189.654  7.2078   1
  -3  -4   8 167.246  8.9364   1
  -3  -4   9 190.415 10.8732   1
  -3   4   9 190.388 8.71762   1
  -3  -4   9 203.796 10.3178   1
  -3  -4   9 201.338 8.97897   1
  -3  -4   9 182.138 9.34252   1
  -3   4   9 207.375 9.56202   1
  -3   4   9 191.511 9.02599   1
  -3   4   9 200.316 11.2726   1
   3  -4  -9 200.427 7.42807   1
   3   4  -9 154.844 8.71956   1
  -3   4  10-3.01333 2.46686   1
  -3  -4  10 6.45225 2.70371   1
  -3  -4  10-0.62223 2.38285   1
  -3  -4  10 3.22056 2.44235   1
  -3   4  10 0.91315   1.965   1
  -3   4  10-0.37806 2.02388   1
  -3   4  10 0.11728 2.22341   1
  -3  -4  10 1.49777 2.05153   1
  -3  -4  11 5.33307 2.58216   1
  -3  -4  11 1.23312 2.10674   1
  -3   4  11-0.13848 2.17146   1
  -3   4  11 1.82229 2.17611   1
  -3   4  11 2.96467 3.62923   1
  -3  -4  11 2.18341 2.83811   1
  -3  -4  11  0.4218  2.2418   1
  -3   4  11  4.4734 2.39212   1
   3   4 -11 2.32151 3.10583   1
  -3   4  12 61.3107 5.17569   1
  -3   4  12 73.3177 8.81519   1
  -3   4  12 67.4683 5.58829   1
  -3  -4  12 63.3182 8.31948   1
  -3   4  12 60.3093 4.46136   1
  -3  -4  12 56.6904 5.06243   1
  -3  -4  12 55.6502 5.93466   1
  -3  -4  12 52.5066 5.38658   1
   3   4 -12 59.4166 7.03723   1
  -3   4  13 165.984 8.30404   1
  -3   4  13 143.515  10.792   1
  -3   4  13  162.22 6.94836   1
  -3  -4  13 155.998 11.4703   1
   3   4 -13 158.602 10.8435   1
  -3  -4  13 161.992 9.77724   1
  -3  -4  13 171.389    9.33   1
  -3  -4  13 160.491 7.93726   1
  -3   4  13 170.634 8.63973   1
  -3   4  14 107.447 6.93785   1
  -3  -4  14 102.387 6.27283   1
  -3  -4  14 105.093 7.88234   1
  -3  -4  14 90.6915  10.588   1
  -3   4  14 107.742 5.12368   1
   3   4 -14 102.555 9.19621   1
  -3  -4  14 91.0001 7.18377   1
  -3   4  14 92.6008 10.4761   1
  -3   4  14 103.172  6.6517   1
  -3   4  15 55.6814 2.90644   1
  -3  -4  15 58.9033 6.31155   1
  -3  -4  15 64.6808 6.62845   1
  -3  -4  15 53.6215 4.88303   1
  -3   4  15  53.252 5.44928   1
  -3   4  15 53.1315 5.37799   1
  -3   4  15 61.6553 8.91092   1
  -3  -4  15 68.2646 9.80694   1
   3   4 -15 57.4522 7.89615   1
  -3   4  16 0.70752 2.31508   1
  -3  -4  16  6.2659 3.43206   1
  -3  -4  16 -0.0239 2.34612   1
  -3  -4  16 3.84869 2.90391   1
   3   4 -16 0.37876 3.55442   1
  -3  -4  16-0.15766 3.96151   1
  -3   4  16 8.22537 4.47107   1
  -3   4  16 3.38629 2.85623   1
  -3  -4  17 1.17879 5.06791   1
  -3  -4  17 0.45843 2.26014   1
  -3   4  17  1.5923 4.62327   1
  -3  -4  17-2.22211 2.82365   1
   3   4 -17 3.34576 4.24747   1
  -3  -4  17 4.24355 2.95973   1
  -3   4  17-2.17476 2.28397   1
  -3   4  17-0.63313  2.8551   1
  -3   4  18 143.626 13.1093   1
  -3   4  18 150.732 7.69025   1
  -3  -4  18 135.068 9.31915   1
  -3  -4  18 138.574  15.419   1
  -3   4  18 140.022 7.83277   1
  -3  -4  18 146.622 9.71593   1
  -3  -4  19 8.20212 3.84046   1
  -3   4  19-5.29689 6.24608   1
  -3  -4  19 7.79172 6.45321   1
  -3  -4  19 5.03368 4.17769   1
  -3   4  19 11.0874 2.76973   1
  -3   4  19 5.83813  3.0109   1
  -3  -4  20 3.83336 3.94654   1
  -3   4  20 5.30477  6.4783   1
  -3   4  20  0.7751 2.12522   1
  -3   4  20 5.47523 2.01956   1
  -3  -4  20 1.22095 3.54097   1
  -3  -4  21 3.94586  3.8737   1
  -3  -4  21 5.64173 3.98895   1
  -3  -4  21 3.18428 4.22419   1
   3  -5  -1 145.975 8.49026   1
  -3  -5   1 154.861 7.53209   1
  -3   5   1  149.17 7.90872   1
  -3   5   1 144.204 6.73507   1
  -3   5   1 154.023 8.53632   1
   3  -5  -1 150.644 7.66042   1
   3   5  -1 145.572  8.5429   1
  -3  -5   1 149.382 7.71905   1
  -3   5   1 160.553 6.98932   1
   3   5  -1 156.931 8.38575   1
   3   5  -1 158.455 7.75604   1
   3  -5  -1 148.989 7.08764   1
  -3  -5   1 158.492 8.78742   1
  -3   5   1  152.24   8.433   1
  -3  -5   2 19.5923 3.58852   1
  -3  -5   2 12.0855 2.89443   1
  -3   5   2 13.6353 2.83319   1
   3  -5  -2 8.41537 2.24205   1
  -3   5   2 12.1919 2.21502   1
  -3  -5   2 8.98831 3.07769   1
  -3  -5   2 10.4337 2.73481   1
   3  -5  -2  22.549 3.44277   1
  -3   5   2 15.6228 2.59948   1
   3   5  -2 16.1889 3.16869   1
  -3   5   2 11.1222 2.89042   1
  -3   5   2 13.0415 3.03876   1
   3   5  -2 14.9154 3.22136   1
  -3  -5   2 12.5736  2.8914   1
  -3   5   3  40.785 4.48035   1
  -3   5   3 42.2736 4.99752   1
   3  -5  -3 35.9158 3.57286   1
  -3  -5   3 35.5892 4.94039   1
  -3  -5   3 38.2575 4.26705   1
  -3  -5   3 40.5637 4.81949   1
  -3  -5   3 46.4808 5.13988   1
   3  -5  -3 39.8946 4.25559   1
  -3  -5   3 38.9996 4.12612   1
  -3   5   3 42.9574 4.58588   1
  -3  -5   3 39.8919 4.80488   1
  -3   5   3 40.0417 3.15263   1
   3   5  -3 31.9179 3.67247   1
  -3  -5   4 139.056 7.69032   1
  -3  -5   4  138.83 7.96745   1
  -3   5   4  153.45 7.51274   1
   3  -5  -4 142.667 7.17337   1
  -3  -5   4 148.398 8.47083   1
  -3  -5   4 157.507  9.3821   1
  -3  -5   4 140.588 7.18298   1
  -3  -5   4  144.67 8.14455   1
   3  -5  -4 143.901 6.57135   1
   3   5  -4 149.377 7.24268   1
  -3   5   4 136.526 8.07071   1
  -3   5   4 145.395 5.68218   1
  -3   5   4 139.708 7.99715   1
  -3  -5   5 13.7701 2.83565   1
  -3   5   5  16.427  1.8754   1
  -3  -5   5 7.37511 2.61199   1
   3   5  -5 10.2931 2.62335   1
  -3  -5   5 13.1328 3.42585   1
   3  -5  -5 17.0311 2.47047   1
  -3  -5   5  16.176 3.20154   1
  -3   5   5 10.7892 2.72227   1
  -3   5   5 15.1182 3.57011   1
  -3   5   5 16.6449  3.9595   1
  -3   5   5 12.3508 2.97976   1
  -3  -5   5 13.4347 3.00739   1
  -3  -5   5 13.4068 3.57428   1
   3  -5  -5 11.4854 2.62003   1
   3  -5  -6 19.1129 3.19894   1
  -3  -5   6 18.9712 3.66768   1
  -3   5   6 23.2856 4.31511   1
   3   5  -6 28.4252 3.55496   1
  -3   5   6  20.703  1.5052   1
  -3  -5   6 24.4984 3.69032   1
  -3   5   6 22.9479 3.55883   1
   3  -5  -6 22.4825 2.88636   1
  -3  -5   6 21.3232 2.25343   1
  -3  -5   6 20.7192 2.27378   1
  -3   5   6 21.7448 3.62117   1
  -3  -5   6 14.9691 3.33016   1
  -3  -5   6 21.5136 3.73445   1
  -3   5   6 16.3561  3.0524   1
  -3  -5   6 23.5008 4.28659   1
  -3   5   7 157.086 8.29138   1
   3  -5  -7 155.383 6.66324   1
   3  -5  -7 152.199 7.08686   1
  -3  -5   7  151.66 8.41555   1
  -3  -5   7 161.363 9.09971   1
  -3  -5   7 151.811 9.08359   1
  -3   5   7  163.82 7.99196   1
  -3  -5   7 150.358 7.68022   1
  -3  -5   7 157.796 8.11596   1
  -3   5   7 147.125 8.11954   1
   3   5  -7 157.503 7.39677   1
  -3   5   7 157.707 9.26538   1
  -3  -5   8 16.8001 3.47267   1
  -3  -5   8 22.7752 4.15325   1
  -3   5   8 13.9488 3.06259   1
   3  -5  -8 18.0768 2.56199   1
  -3  -5   8 17.2049 4.26334   1
   3   5  -8 16.8558 2.83908   1
  -3   5   8 19.8434 4.63038   1
  -3   5   8 14.9318 3.18556   1
  -3  -5   8 12.0381 3.15134   1
  -3   5   8  17.278 3.38223   1
  -3   5   8 21.7756 3.53761   1
  -3  -5   9 99.0339 7.09529   1
  -3  -5   9 79.0777 6.08094   1
  -3  -5   9 92.8768 6.21719   1
   3  -5  -9 83.8737 4.62824   1
   3   5  -9 67.2172 6.72823   1
  -3   5   9 78.8526 5.97656   1
  -3   5   9 88.8568 6.11061   1
  -3   5   9 85.9611 8.77586   1
  -3   5   9 93.2707 5.92923   1
  -3  -5   9 81.9872 7.15372   1
   3   5 -10 90.8677 8.39457   1
  -3   5  10 85.8882 7.85179   1
  -3   5  10 104.962 6.35175   1
  -3   5  10 101.434 6.63193   1
  -3  -5  10 89.1987 6.24792   1
  -3  -5  10 108.612 7.02931   1
  -3  -5  10 102.417 7.51554   1
  -3  -5  10 100.711 8.41492   1
  -3   5  10 104.372 6.71555   1
  -3  -5  11 7.27321 4.06764   1
  -3  -5  11 4.23115 2.39843   1
  -3  -5  11 4.60992 2.61333   1
  -3   5  11 2.37244 2.51684   1
  -3  -5  11 5.59541  2.7822   1
   3   5 -11  6.0137 3.59082   1
  -3   5  11 5.16445 2.61479   1
  -3   5  11 8.54586 3.95621   1
  -3   5  11 7.36288 2.58744   1
  -3   5  12 21.2888 3.26407   1
  -3   5  12  17.512 3.56166   1
  -3  -5  12 20.6691 4.98961   1
  -3  -5  12 16.1586 3.78627   1
   3   5 -12 17.4163 4.76666   1
  -3   5  12 15.0457 4.90692   1
  -3   5  12 19.6251 3.50312   1
  -3  -5  12 14.4896 3.27507   1
  -3  -5  12 19.0324 4.17313   1
  -3   5  13 7.84776 2.44397   1
  -3   5  13 7.14204 2.81419   1
  -3  -5  13    7.77 4.19996   1
  -3  -5  13 8.39438  3.1713   1
  -3  -5  13 10.8526 2.94267   1
  -3  -5  13 7.81079 3.37107   1
  -3   5  13 11.7374 4.86378   1
   3   5 -13 10.6007 4.18087   1
  -3   5  13 9.42218  2.9819   1
  -3   5  14 9.30035 4.49351   1
  -3  -5  14 4.07524 2.66456   1
  -3  -5  14 6.20445 3.16374   1
  -3   5  14 4.49279 2.39902   1
  -3   5  14 9.07834 3.13082   1
   3   5 -14 6.05688 3.73872   1
  -3  -5  14 10.5529 3.45466   1
  -3   5  14 5.67648 2.04794   1
  -3  -5  14 7.01894  4.2081   1
  -3   5  15-0.90365  1.2288   1
   3   5 -15-0.18993 3.03631   1
  -3   5  15-1.76932  2.6784   1
  -3  -5  15 0.10152 2.78276   1
  -3   5  15  3.6991 2.53127   1
  -3  -5  15 3.26895 2.47678   1
  -3  -5  15-2.97782  3.8656   1
  -3  -5  15-0.19772 2.73431   1
  -3   5  15 6.63284 4.72911   1
  -3  -5  16-1.04157 2.51208   1
  -3  -5  16 5.11594 3.09365   1
  -3  -5  16 -0.3395 2.77422   1
  -3   5  16 1.55051  2.8247   1
  -3  -5  16 0.12922 4.42545   1
  -3   5  16 0.50547 3.79921   1
   3   5 -16-2.99163 3.45321   1
  -3   5  16   0.326 2.41232   1
   3   5 -17 5.93514 4.55019   1
  -3  -5  17 7.44324 2.69941   1
  -3  -5  17 2.52505 3.25045   1
  -3  -5  17 4.92971 5.04269   1
  -3   5  17 6.08337 5.27356   1
  -3   5  17 3.26143 2.72966   1
  -3  -5  17 10.5305 3.98036   1
  -3   5  17 5.56083 3.22308   1
  -3  -5  18 57.6859 6.85817   1
  -3  -5  18 53.4143 7.11561   1
  -3   5  18  51.423  4.9492   1
   3   5 -18 29.1144 6.95346   1
  -3   5  18 37.7181 8.16645   1
  -3   5  18   51.99 5.16565   1
  -3  -5  18 41.8033 4.30509   1
  -3  -5  18 53.7444 10.1354   1
  -3  -5  19 120.943 14.7446   1
  -3  -5  19 110.446 9.34948   1
  -3   5  19 111.288 13.9563   1
  -3   5  19 112.833   6.363   1
  -3  -5  19 101.224 8.71771   1
  -3   5  20 19.3525 7.96122   1
  -3  -5  20 28.6888   5.747   1
  -3   5  20 29.3708 3.17926   1
  -3  -5  20 24.3144 5.47277   1
  -3  -5  21 6.73793 4.46359   1
  -3  -5  21 10.6031 4.77419   1
  -3  -5  21 2.28804 4.45164   1
   3   6  -1 76.6102 6.02586   1
  -3   6   1  71.955 5.92991   1
  -3   6   1  65.137 4.76462   1
   3  -6  -1  77.173 5.08942   1
  -3  -6   1 71.2449 5.62795   1
   3  -6  -1 69.5296 5.15807   1
  -3  -6   1 75.1765 5.43129   1
  -3   6   1 75.9648 5.78881   1
   3   6  -1 72.2933 5.43325   1
  -3   6   1 77.2519 6.15327   1
  -3   6   1 74.2085  4.6722   1
  -3  -6   1 74.2961 6.09185   1
   3   6  -1 78.2508 6.37784   1
   3   6  -2 182.489   9.787   1
  -3  -6   2 175.447 9.44073   1
  -3   6   2 180.666 9.42705   1
  -3   6   2 177.247 9.24095   1
  -3  -6   2 179.042 8.68622   1
   3  -6  -2  179.99  8.4928   1
  -3  -6   2  175.64 8.46527   1
  -3   6   2 171.177 7.19439   1
   3   6  -2 166.825  8.1151   1
  -3   6   2 174.368  7.3634   1
  -3  -6   2 165.635 10.4095   1
  -3  -6   2 180.099 9.27942   1
   3  -6  -2 163.118 7.48597   1
  -3   6   2 182.079 8.58929   1
  -3   6   3 950.039 29.4455   1
  -3  -6   3 975.991 30.6702   1
   3   6  -3 1011.35 29.3586   1
  -3  -6   3  974.79 29.6953   1
  -3  -6   3 987.819 29.2563   1
  -3  -6   3 975.011 31.2021   1
  -3  -6   3 972.576  30.317   1
  -3  -6   3 979.484 32.5091   1
   3  -6  -3 978.656 29.3235   1
  -3   6   3 995.303 31.0347   1
  -3   6   3  947.43 30.5842   1
   3  -6  -3 940.802 28.2159   1
  -3   6   3 959.881 26.9832   1
  -3   6   4 346.804 14.0502   1
  -3   6   4  330.28 12.7403   1
   3   6  -4 315.166 12.4635   1
  -3  -6   4 329.471 12.5508   1
  -3   6   4  339.69 10.7157   1
  -3  -6   4 343.947 14.3157   1
  -3  -6   4 333.884 13.7759   1
  -3  -6   4 341.976 13.7047   1
   3  -6  -4 333.949 11.7025   1
   3  -6  -4 321.185 12.4145   1
  -3  -6   4 344.509 13.1175   1
  -3  -6   4 341.968  15.112   1
  -3   6   4 337.768 13.7148   1
  -3   6   4 326.456 14.9702   1
  -3  -6   5 22.6887 3.49281   1
  -3  -6   5 25.3388 4.55412   1
  -3   6   5 25.2228 4.06801   1
  -3  -6   5 27.9578 4.22795   1
  -3  -6   5 25.3171 4.48908   1
   3  -6  -5 24.2227 3.03398   1
  -3  -6   5 27.1048 3.92052   1
  -3  -6   5 21.9668 4.04335   1
  -3   6   5 22.9725 3.60799   1
   3   6  -5 32.2587 3.87629   1
  -3   6   5 31.1142 4.41159   1
  -3   6   5 32.6323   5.118   1
   3  -6  -5 26.1884 3.64216   1
  -3  -6   6 109.181  6.5328   1
  -3   6   6 85.5744 6.31996   1
   3   6  -6 107.123 6.20583   1
  -3  -6   6 118.473 6.98379   1
  -3  -6   6 116.516  7.3023   1
  -3   6   6 122.566 6.74223   1
  -3   6   6 119.013  7.9489   1
  -3   6   6 118.094 7.35497   1
  -3   6   6 94.0153 3.11972   1
  -3  -6   6 106.321 4.99047   1
  -3  -6   6 118.531 7.74201   1
   3  -6  -6 115.465 6.20103   1
   3  -6  -6 115.182 5.59369   1
  -3  -6   6 113.222 7.59024   1
  -3  -6   6 112.782 5.00863   1
  -3   6   7  3.4421 2.18408   1
  -3  -6   7 1.32598 2.38706   1
  -3   6   7 1.36927 2.17974   1
  -3  -6   7 4.37811 2.49357   1
   3   6  -7 4.80859 2.34761   1
   3  -6  -7 2.52132 2.08537   1
   3  -6  -7-0.23799 1.59727   1
  -3  -6   7 3.94498 1.12362   1
  -3  -6   7 0.98857 0.98024   1
  -3  -6   7-1.92668 1.71632   1
  -3  -6   7 3.06284 2.61187   1
  -3  -6   7 4.21977 2.37873   1
  -3   6   7-0.94636  2.6299   1
  -3   6   7  1.8086 2.24451   1
  -3  -6   8-1.76242 1.77724   1
  -3   6   8-5.32477 1.91363   1
   3   6  -8 0.39043 2.08065   1
  -3   6   8-2.36229 2.73662   1
  -3   6   8 2.28319 1.99219   1
   3  -6  -8-1.73376 1.49333   1
  -3  -6   8 1.64153 2.27315   1
  -3  -6   8 1.71887 2.95935   1
  -3  -6   8 1.68916  2.0111   1
  -3   6   8 0.48448 2.09515   1
  -3  -6   9 82.5829 7.47977   1
  -3   6   9  93.274 7.45951   1
  -3   6   9 95.1384 6.41765   1
  -3  -6   9 94.7139 7.34869   1
  -3   6   9  89.371 6.37284   1
  -3   6   9 96.8374 6.15816   1
  -3  -6   9  96.583 6.51165   1
   3   6  -9 64.0027 7.73559   1
  -3  -6   9 77.4399 6.47847   1
   3  -6  -9 87.5131 4.74677   1
   3   6  -9 85.9859 8.27918   1
  -3   6  10 5.72498  2.9223   1
  -3   6  10 7.98449 2.80491   1
  -3   6  10 12.8933 3.95582   1
  -3  -6  10 14.3125  3.2108   1
   3   6 -10 8.05107 3.81311   1
  -3  -6  10 8.86604  3.3333   1
  -3  -6  10 6.90083 3.73927   1
  -3   6  10 9.83019 2.75091   1
  -3  -6  10 8.21969 2.96041   1
  -3   6  11  339.92 16.5423   1
  -3   6  11 359.446 13.1204   1
  -3   6  11 357.574 14.0895   1
  -3  -6  11 369.042 15.8287   1
  -3   6  11 376.001 14.3517   1
  -3  -6  11 359.449 15.0905   1
  -3  -6  11 356.737 13.8741   1
   3   6 -11 363.503 17.4095   1
  -3  -6  11 367.098 17.2376   1
  -3  -6  12 83.9439 7.50088   1
  -3  -6  12 96.3474 7.29713   1
  -3  -6  12 83.3144 9.58461   1
  -3  -6  12 92.4062 6.29693   1
  -3   6  12 92.5872 5.66451   1
  -3   6  12 81.0066 6.29822   1
  -3   6  12 94.1672 6.54255   1
  -3   6  12 84.9486 9.32008   1
   3   6 -12 87.7908 8.55369   1
  -3   6  13-0.05315 2.18391   1
  -3  -6  13-1.65127 2.19898   1
  -3  -6  13 2.89689 3.62652   1
  -3  -6  13 -1.1138 2.36079   1
  -3  -6  13 2.31657 2.65494   1
   3   6 -13 0.27408 2.88939   1
  -3   6  13 0.40702  2.0496   1
  -3   6  13 1.85739 4.22284   1
  -3   6  13 3.13376 2.69583   1
  -3  -6  14 45.9455 7.92162   1
   3   6 -14 46.9312 7.81696   1
  -3   6  14 43.3194  5.1823   1
  -3  -6  14 46.7834 5.05853   1
  -3  -6  14 38.2625 5.82354   1
  -3   6  14 34.9869 7.01774   1
  -3  -6  14 37.6168 5.58497   1
  -3   6  14 39.9882 4.89508   1
  -3   6  14  41.032 3.66546   1
  -3   6  15 129.579 11.2894   1
  -3   6  15 138.317   7.861   1
  -3  -6  15 113.877 9.18305   1
  -3  -6  15 134.904 9.14237   1
  -3  -6  15 133.427 7.63495   1
  -3   6  15 121.846 4.69429   1
  -3   6  15 135.059 7.72436   1
   3   6 -15 131.928 10.8497   1
  -3  -6  15 142.267 11.7737   1
  -3   6  16 15.0194 5.44414   1
  -3   6  16 9.26001 3.02846   1
   3   6 -16 6.15839 4.55921   1
  -3   6  16 15.0306 3.55606   1
  -3  -6  16 9.93011 3.30901   1
  -3  -6  16 9.90351 5.89031   1
  -3  -6  16 8.06119 3.82363   1
  -3  -6  16 14.0443 4.10358   1
  -3   6  17 87.2034 11.5339   1
  -3  -6  17 134.833 7.58183   1
  -3   6  17 132.784  7.6947   1
  -3  -6  17  132.51 9.75829   1
  -3  -6  17 123.118 9.20194   1
   3   6 -17 123.753 11.5143   1
  -3   6  17  124.44 7.53288   1
  -3  -6  17 122.259 14.4289   1
  -3  -6  18  19.241 4.74762   1
  -3  -6  18 17.9475 3.63602   1
  -3   6  18 18.1299 3.31461   1
  -3   6  18 13.1978 6.89686   1
  -3   6  18  24.914  3.8709   1
  -3  -6  18 22.6719 5.22926   1
  -3  -6  18 22.8535   7.504   1
   3   6 -18 17.0907 5.98084   1
  -3  -6  19 11.0154 6.37075   1
  -3  -6  19 22.5595 5.37525   1
  -3   6  19 22.5677 3.32573   1
  -3  -6  19  14.306 4.89377   1
  -3   6  19 19.3102 7.74698   1
  -3   6  20 6.25015 1.59369   1
  -3  -6  20 7.52253 4.38627   1
  -3  -6  20 10.6266 4.51054   1
  -3  -6  20 12.0941 4.57495   1
  -3   6  20 6.85463 2.05925   1
  -3   6  20 11.2301 7.74568   1
  -3  -6  21  88.696 9.28634   1
  -3  -6  21 71.5467 8.53362   1
   3  -7  -1 1.26398 2.09354   1
  -3  -7   1 1.12124 2.48992   1
   3  -7  -1 1.36634 1.87463   1
  -3   7   1 2.79186 2.21389   1
   3   7  -1-0.35106 1.76223   1
  -3   7   1-0.14047 2.07353   1
  -3   7   1 3.70565 2.37822   1
   3   7  -1 2.34262 2.27975   1
  -3  -7   1 0.14997 2.68432   1
  -3   7   1 0.03157 1.87894   1
  -3  -7   1 1.73022 2.40231   1
  -3   7   1 4.36584 2.54784   1
   3   7  -1-0.47787 1.97677   1
  -3  -7   1 5.79686  2.5215   1
  -3  -7   1 1.95786  1.9279   1
  -3   7   2-2.73746 1.70674   1
   3   7  -2-0.54711 2.05768   1
   3   7  -2 1.80651 3.84879   1
   3  -7  -2 1.54287  1.9233   1
   3  -7  -2-0.29685 1.84874   1
  -3  -7   2 3.74381 2.39942   1
  -3  -7   2-0.67759 2.24701   1
  -3  -7   2-0.08632 1.78137   1
  -3  -7   2 2.36137 2.68538   1
  -3  -7   2-1.51145 1.66201   1
  -3  -7   2 3.28214 2.37336   1
   3   7  -2 1.88512 2.23838   1
  -3   7   2 0.31759 2.03675   1
  -3   7   2 0.59549 2.04945   1
  -3   7   2 0.84808  2.1575   1
  -3   7   2-2.43702  1.9762   1
  -3  -7   3 66.3947 6.91308   1
  -3  -7   3 69.7351 5.44529   1
  -3  -7   3 55.0344 5.03585   1
  -3  -7   3 70.0469 5.80695   1
  -3   7   3 56.8208 5.60676   1
  -3  -7   3 65.8008 6.00413   1
   3  -7  -3 59.7209 4.50906   1
  -3   7   3 64.1428 5.82624   1
  -3   7   3  68.684 4.10004   1
  -3   7   3 68.1082 5.87516   1
  -3  -7   3 68.7191 5.55292   1
   3   7  -3 55.1465 5.04203   1
   3  -7  -3 67.4351 5.03967   1
  -3   7   4 27.0852 4.07905   1
  -3  -7   4 29.8225 4.38138   1
   3  -7  -4 28.6822 3.54994   1
  -3   7   4 25.3452 4.09399   1
  -3  -7   4 24.3116 3.94997   1
  -3  -7   4 29.0377 4.38819   1
  -3  -7   4 28.9061 4.33882   1
  -3  -7   4 34.8152 5.99863   1
  -3  -7   4 31.2273 4.41514   1
   3  -7  -4 29.1965 3.87864   1
   3   7  -4 28.9469 3.58312   1
  -3   7   4 29.0907 4.44823   1
  -3  -7   5 163.806  8.1914   1
  -3  -7   5 151.954 9.76301   1
   3  -7  -5 142.038 7.45719   1
  -3  -7   5 154.883 8.69685   1
  -3  -7   5 151.468 9.09416   1
  -3   7   5 159.242 8.74069   1
  -3   7   5 156.355 8.78822   1
  -3   7   5 150.686 7.93752   1
  -3   7   5 159.835  9.3235   1
   3   7  -5 148.325 7.62781   1
   3  -7  -5 156.158  6.9761   1
  -3  -7   5 142.731 8.56322   1
  -3  -7   5 161.553 8.35415   1
  -3  -7   6 0.16857 1.58174   1
  -3   7   6 1.59923 2.27545   1
  -3   7   6 1.88911 2.35237   1
   3  -7  -6 -1.2469 1.83575   1
  -3  -7   6-0.03966 2.02377   1
  -3  -7   6-0.38666 1.90327   1
  -3  -7   6 0.89225 2.17526   1
  -3  -7   6 3.22958 2.33572   1
  -3   7   6-1.12242  2.3076   1
  -3   7   6 0.15754 1.70994   1
   3   7  -6  1.2283 2.28701   1
   3  -7  -6 0.68543 1.75327   1
  -3  -7   6-0.22589  2.3189   1
  -3   7   7 91.1829 7.46778   1
  -3   7   7  92.072 6.67853   1
  -3  -7   7 104.919 6.63002   1
  -3  -7   7 92.8527 4.14649   1
  -3  -7   7 97.3185 6.98846   1
  -3  -7   7 97.6721 7.21184   1
  -3  -7   7 101.803 7.57917   1
  -3  -7   7 91.8701 4.14161   1
   3   7  -7 93.7364  5.8351   1
   3  -7  -7 92.4806 5.23958   1
   3  -7  -7 92.3036  5.7257   1
  -3   7   7 81.4874 6.39163   1
  -3  -7   7 92.1666 6.39819   1
  -3   7   7 99.1541 6.41625   1
   3   7  -8 160.869 11.1071   1
   3  -7  -8 155.217 6.88133   1
   3   7  -8 161.453 7.92484   1
  -3  -7   8 170.916 9.90081   1
  -3  -7   8 169.695 9.31879   1
  -3  -7   8 159.593 9.64738   1
  -3  -7   8 166.449 8.59704   1
  -3   7   8 155.572 8.68609   1
  -3   7   8  149.05 7.93922   1
  -3   7   8  153.76 9.51482   1
  -3   7   8 158.394 8.65084   1
  -3  -7   9 345.156 14.7005   1
  -3  -7   9 345.451 15.2775   1
  -3   7   9 362.991 13.0978   1
  -3   7   9 348.983  13.974   1
  -3   7   9 363.779 15.7501   1
   3  -7  -9 298.145 13.0976   1
  -3   7   9 307.967 13.3877   1
  -3  -7   9 348.189 15.7004   1
   3   7  -9 358.883 17.1776   1
  -3  -7   9 351.624 13.6363   1
  -3  -7  10 38.9318 4.90198   1
  -3   7  10 42.4802 6.58681   1
  -3   7  10 40.4931 4.99607   1
  -3   7  10  42.356 4.64874   1
  -3   7  10 37.9557 4.81634   1
  -3  -7  10 41.1981 6.52825   1
  -3  -7  10 41.1762 5.68802   1
  -3  -7  10 42.7523 5.69706   1
   3   7 -10 47.2307 7.33502   1
  -3   7  11 30.7862  4.1116   1
  -3  -7  11 24.6819 5.45061   1
  -3  -7  11 26.5562 4.21156   1
   3   7 -11  31.161 6.06966   1
  -3  -7  11 39.4585 5.62215   1
  -3  -7  11 29.0589 4.91528   1
  -3   7  11 35.2643 4.69293   1
  -3   7  11 26.9026 3.96548   1
  -3   7  11 41.8844 6.79041   1
  -3  -7  12 24.6383 4.67262   1
  -3   7  12 27.5311 3.88179   1
  -3   7  12 24.4719 4.23577   1
  -3   7  12 22.7942 3.84055   1
  -3  -7  12 22.9538 4.47414   1
  -3  -7  12 28.4587 5.95887   1
   3   7 -12 24.0637 5.53078   1
  -3   7  12 13.6506   4.929   1
  -3  -7  12 22.8465 3.80711   1
  -3   7  13-1.00068 3.64742   1
  -3  -7  13 1.78495 2.59495   1
  -3  -7  13 2.08104 2.91847   1
  -3  -7  13 0.41892  4.0093   1
  -3   7  13-0.25674 2.35449   1
  -3   7  13 0.45463 2.72391   1
   3   7 -13-1.73273 2.95895   1
  -3  -7  13 -1.2287 2.40609   1
  -3   7  13 4.12727 2.41276   1
  -3   7  14 106.038 5.41437   1
  -3  -7  14 104.982 8.82885   1
  -3  -7  14 100.604  9.7078   1
  -3  -7  14 113.207 7.33913   1
  -3   7  14 106.261 9.66782   1
  -3  -7  14 102.051 8.18805   1
  -3   7  14 105.529 7.17393   1
   3   7 -14 110.823  10.249   1
  -3   7  14 108.024 7.23922   1
  -3  -7  15 -0.6165 2.45597   1
  -3   7  15 0.11172 2.40209   1
  -3  -7  15 6.59067 4.60915   1
   3   7 -15 1.13038 3.63458   1
  -3   7  15-1.06707  1.4867   1
  -3  -7  15 0.48268 3.01574   1
  -3  -7  15 3.50489 2.97085   1
  -3   7  15 3.17351  4.5771   1
  -3   7  15 1.89366 3.03086   1
  -3   7  16  3.6956 2.44794   1
  -3  -7  16 0.01267 3.30674   1
  -3  -7  16-1.88681 2.87304   1
  -3  -7  16 1.54887  3.3643   1
  -3  -7  16-1.12642 4.76845   1
   3   7 -16 -2.1172 3.55123   1
  -3   7  16 2.55279  4.7225   1
  -3   7  16-2.69909 2.92711   1
   3   7 -17 9.72281 5.14322   1
  -3   7  17 17.2002  3.6566   1
  -3   7  17 14.8124 3.44641   1
  -3  -7  17 11.6224 4.40246   1
  -3  -7  17 14.8901 4.80012   1
  -3   7  17 15.7296 6.73156   1
  -3  -7  17 5.83251 5.44354   1
  -3  -7  17 13.8185 3.66135   1
  -3  -7  18 2.04465 3.57609   1
  -3   7  18 3.26136  6.0235   1
  -3  -7  18 3.42628 5.18286   1
  -3   7  18-0.55141 2.43577   1
   3   7 -18 0.26931 4.74399   1
  -3   7  18 3.38974 2.77383   1
  -3  -7  18 5.81355 3.99572   1
  -3  -7  18 4.28077   3.228   1
  -3  -7  19 53.1354   8.027   1
  -3  -7  19 60.1011 7.55597   1
  -3   7  19 47.4838 4.59643   1
  -3   7  19 55.6929 5.19131   1
  -3   7  19 35.0388 9.44767   1
  -3  -7  19 37.8454 9.91189   1
  -3  -7  19 52.1775 6.20437   1
  -3  -7  20 15.3829 5.51934   1
  -3  -7  20 7.48606 4.75243   1
  -3  -7  20 16.4035 5.47853   1
  -3   7  20 15.2995 2.37072   1
  -3   7  20 17.6454 7.81587   1
  -3  -7  21 15.5373 5.58652   1
   3  -8  -1 557.854 18.3916   1
  -3  -8   1 556.004 19.2999   1
  -3  -8   1 562.861 20.4924   1
  -3   8   1 566.228 18.0026   1
  -3   8   1 556.661 19.5705   1
   3   8  -1 569.828 19.3685   1
   3   8  -1 580.589 20.7093   1
  -3   8   1 592.022 18.2685   1
  -3  -8   1 560.291 19.5779   1
  -3  -8   1 570.332 21.0201   1
  -3   8   1 580.426 21.1448   1
   3   8  -1 601.347 21.6199   1
   3  -8  -1 545.525 19.1226   1
   3   8  -2 161.419 8.12036   1
   3   8  -2 176.085 10.1837   1
  -3  -8   2 170.329 9.32908   1
  -3   8   2 163.972 7.41924   1
  -3   8   2 158.189 8.42975   1
  -3  -8   2 172.284 10.7765   1
  -3  -8   2 160.529 8.38096   1
   3  -8  -2 178.813 8.60796   1
  -3  -8   2 177.812 9.79875   1
  -3  -8   2 144.636 8.29673   1
   3  -8  -2 177.404 7.81352   1
   3   8  -2 140.219  9.6211   1
  -3   8   2 167.117 7.24975   1
  -3   8   2 168.866 9.57616   1
  -3  -8   2 171.132 8.53532   1
   3  -8  -3 0.19383 2.14375   1
  -3  -8   3 1.18887   2.541   1
   3  -8  -3-0.10217 1.91496   1
  -3   8   3-0.61151 1.00043   1
  -3  -8   3  -4.065   2.396   1
  -3   8   3 1.60824 1.84648   1
  -3   8   3 0.04632 1.94267   1
  -3  -8   3 2.74475 2.23369   1
  -3   8   3 2.11356 2.27248   1
  -3   8   3 -0.2498 3.37975   1
  -3  -8   3 1.26478 2.56798   1
   3   8  -3 4.08782 2.19817   1
  -3  -8   3 1.62676 2.14976   1
  -3   8   3 2.29204 2.23429   1
  -3  -8   3 2.49215 2.17673   1
   3  -8  -4 9.57823 2.55622   1
  -3  -8   4 10.3372 3.19348   1
  -3  -8   4 14.8343 3.57695   1
  -3  -8   4  7.2367 2.87162   1
   3  -8  -4 10.3317 2.81891   1
  -3  -8   4  8.1456  3.2693   1
  -3  -8   4 14.1479 3.30235   1
  -3  -8   4 10.0184 3.21699   1
   3   8  -4 16.0995 3.08746   1
  -3   8   4 9.81714  2.5814   1
  -3   8   4 14.3418 3.34598   1
  -3   8   4 9.95324 3.19718   1
   3  -8  -5  321.04 11.2162   1
  -3  -8   5 286.272 14.3091   1
  -3  -8   5 304.154 13.3579   1
   3  -8  -5 291.618 11.7041   1
  -3  -8   5 298.101 12.2712   1
  -3  -8   5 306.068 13.8768   1
  -3  -8   5  284.85 12.1759   1
  -3   8   5 277.105 12.7914   1
  -3   8   5 299.354 12.1937   1
   3   8  -5 272.065 11.5512   1
  -3   8   5 278.701 13.0131   1
  -3  -8   5 326.762 13.1539   1
  -3   8   5 309.597 13.2817   1
  -3  -8   6 64.2959  6.2509   1
  -3  -8   6 60.7615 5.91142   1
   3  -8  -6 57.4954 4.49577   1
   3   8  -6 57.7988 4.93877   1
  -3  -8   6 65.2257 5.66457   1
  -3  -8   6 58.9716 4.16804   1
  -3  -8   6 58.7784 5.76646   1
  -3  -8   6 52.5364 5.52584   1
  -3   8   6 62.3705 7.05807   1
  -3   8   6 58.9569 5.61297   1
  -3   8   6 67.0831 5.86142   1
  -3   8   6 57.6221 5.29402   1
   3  -8  -6  50.528 4.94183   1
  -3   8   7 37.3732 5.70286   1
  -3  -8   7  38.975  5.2654   1
  -3  -8   7 47.9684 5.38051   1
   3  -8  -7 39.3688 3.80369   1
  -3  -8   7 38.8186 3.06378   1
  -3  -8   7 40.7854 5.19219   1
   3  -8  -7  40.157 4.32332   1
  -3   8   7 48.9953 5.10402   1
  -3   8   7 42.5601  5.1622   1
  -3   8   7 38.3309  4.6353   1
  -3  -8   7  40.586 5.44801   1
   3   8  -7 44.0452 4.69997   1
  -3  -8   7 42.9781  5.8568   1
  -3   8   8 1.25815  2.6428   1
  -3  -8   8 1.05327 2.31293   1
  -3  -8   8 1.88807  2.2755   1
  -3   8   8  3.1713 1.97891   1
  -3   8   8 1.02564 2.42159   1
  -3  -8   8 1.10753 2.53773   1
   3   8  -8 0.33353 2.43822   1
  -3  -8   8-1.20472 2.20994   1
   3  -8  -8  1.9821 1.70829   1
  -3   8   8 0.02772 2.25824   1
   3   8  -8-1.62402 2.78201   1
  -3  -8   9 0.73076 2.77825   1
  -3  -8   9 1.95237  2.4545   1
  -3   8   9 2.32609  2.5133   1
  -3   8   9-0.04796 1.80174   1
   3   8  -9 1.64006 3.24348   1
  -3   8   9 5.66298 3.56312   1
  -3  -8   9 4.11926 2.53258   1
  -3   8   9 2.68463 2.63711   1
  -3  -8   9 4.57437 2.79444   1
  -3   8  10 231.492 12.6824   1
  -3  -8  10 237.644 12.6219   1
  -3   8  10 226.946 10.9679   1
  -3   8  10 216.825 9.82538   1
   3   8 -10 246.019 14.2731   1
  -3  -8  10 231.127 10.8033   1
  -3  -8  10 237.518 12.9477   1
  -3  -8  10 217.746  11.698   1
  -3   8  10 231.103 10.8953   1
  -3   8  11 109.752 8.94133   1
  -3  -8  11 82.3901 7.77351   1
  -3   8  11 95.0277 6.24913   1
  -3  -8  11 86.2788  6.3775   1
  -3  -8  11 104.886 8.69105   1
   3   8 -11 88.8979 9.10028   1
  -3  -8  11 82.6526 7.33642   1
  -3   8  11 87.2848 6.74435   1
  -3   8  11  91.207  6.6727   1
   3   8 -12  12.027 4.97367   1
  -3   8  12 8.64662 4.30948   1
  -3  -8  12 9.19924 3.62809   1
  -3  -8  12 10.4628 4.31999   1
  -3   8  12 11.4202  3.3042   1
  -3   8  12 9.44118 3.00841   1
  -3   8  12 12.6557 3.59909   1
  -3  -8  12 10.4321 3.35289   1
  -3  -8  12  14.195 3.93133   1
  -3  -8  13 47.7143 5.52138   1
  -3  -8  13 52.4829 6.87845   1
  -3  -8  13 54.3895 6.79684   1
  -3   8  13  43.568 7.24129   1
  -3   8  13 37.3705 4.93737   1
   3   8 -13 52.6814  8.7182   1
  -3  -8  13 38.0067 6.86396   1
  -3   8  13 44.3905 5.40152   1
  -3   8  13 52.1778 4.79842   1
  -3  -8  14 16.0911 3.76543   1
  -3  -8  14 12.7868  4.0346   1
  -3  -8  14 7.89559 5.04852   1
  -3   8  14  9.2999  4.9727   1
  -3  -8  14 11.6415 3.78561   1
   3   8 -14  9.2684 4.53005   1
  -3   8  14 16.8279 3.85434   1
  -3   8  14 9.01311 2.84491   1
  -3   8  14 14.8986 2.83886   1
  -3   8  15 107.216 7.62697   1
   3   8 -15 96.6987 10.5353   1
  -3   8  15 113.524 10.7353   1
  -3  -8  15 113.751 12.6489   1
  -3  -8  15  126.28 7.75593   1
  -3  -8  15 118.733 9.49181   1
  -3   8  15 112.671 7.67437   1
  -3   8  15 113.587 5.02989   1
  -3  -8  15 115.711 9.16996   1
  -3  -8  16 1.52443 3.33348   1
  -3   8  16 1.99645 3.03975   1
  -3  -8  16 5.82237 3.59879   1
  -3  -8  16-1.51497 5.12826   1
  -3   8  16 3.37407 2.99453   1
  -3  -8  16-1.91191  3.1151   1
  -3   8  16 7.46079 5.37904   1
   3   8 -16-4.36937  3.8718   1
  -3   8  17 9.75446   5.789   1
  -3   8  17 6.57704 3.06755   1
  -3  -8  17 15.1038 3.86929   1
  -3  -8  17 8.45937  5.7062   1
  -3  -8  17 13.2535 5.06855   1
  -3  -8  17  9.5396 4.45363   1
   3   8 -17 3.43285 4.78503   1
  -3   8  17 16.2854  3.6768   1
   3   8 -18 26.3526 7.04263   1
  -3  -8  18 68.3255 11.4976   1
  -3  -8  18 51.2781  5.7443   1
  -3  -8  18 70.3987 9.05686   1
  -3   8  18 49.2902 5.35532   1
  -3  -8  18 51.4041 7.38087   1
  -3   8  18 30.2207  3.8808   1
  -3   8  18 29.7605 8.27763   1
  -3   8  19 0.83137 6.02372   1
  -3   8  19 1.02334 2.23928   1
  -3  -8  19 2.10023 3.51992   1
  -3  -8  19  3.0099 4.29524   1
  -3  -8  19 5.20008 4.27225   1
  -3   8  19 3.18777 2.78379   1
  -3  -8  20 3.82154 4.70431   1
  -3  -8  20-1.61476 4.73859   1
  -3   8  20 5.60246 7.71772   1
  -3  -8  20 3.09201 4.56476   1
  -3   8  20 3.07205 2.09833   1
  -3   8  20  -1.672 1.98588   1
   3   9  -1 39.0378 5.15016   1
  -3  -9   1 43.9918  4.8241   1
  -3   9   1 45.4178 5.38065   1
  -3  -9   1 43.3471 5.55581   1
   3  -9  -1  44.674 4.63213   1
  -3  -9   1 34.1067 4.38056   1
  -3  -9   1 37.3491 4.89315   1
   3   9  -1 57.4736 6.88944   1
   3  -9  -1 54.6663 5.73309   1
  -3  -9   1 42.9297 6.18135   1
  -3  -9   1 43.4209 5.46723   1
  -3   9   1 38.4706  4.2476   1
   3   9  -1 28.7709 3.97193   1
  -3   9   1  39.932 4.16204   1
  -3   9   1 34.0218 4.85295   1
  -3  -9   2 67.8438 5.95839   1
   3   9  -2 57.9512 5.37249   1
   3   9  -2 61.1144 6.71858   1
  -3  -9   2 68.0773 6.09622   1
  -3  -9   2 66.5701 7.51999   1
   3  -9  -2 72.0839 5.43708   1
  -3   9   2 65.9586 4.84483   1
   3  -9  -2 68.4678 5.13155   1
  -3  -9   2 60.4455  6.2552   1
  -3  -9   2   69.23 5.39225   1
  -3  -9   2 72.9629 5.99248   1
  -3   9   2 68.4715 4.80147   1
  -3   9   2 62.3132  7.5486   1
  -3   9   2 48.7654 6.12313   1
   3   9  -2 64.4631 6.50663   1
  -3   9   2  64.951 5.79749   1
  -3   9   2 66.2603 6.17878   1
   3  -9  -3  3.9615 2.24254   1
  -3   9   3 1.35333 2.23305   1
  -3  -9   3 2.68819 2.20461   1
  -3  -9   3 4.02091 2.43614   1
   3  -9  -3 3.03478 2.34961   1
  -3   9   3 6.58902 2.20013   1
  -3  -9   3 1.33234  2.2305   1
  -3  -9   3 1.44235 2.32068   1
  -3  -9   3 4.16345 2.75262   1
   3   9  -3 3.69224 2.61852   1
  -3   9   3 3.55128  2.4492   1
  -3   9   3 5.36231   3.201   1
  -3   9   3 0.64418 1.11487   1
  -3   9   3 3.17042 2.64804   1
  -3  -9   3 2.17628 3.38443   1
  -3   9   4 13.8321 3.37485   1
  -3  -9   4 10.4433  3.2054   1
   3  -9  -4 8.54103 3.09687   1
  -3   9   4 10.8189 3.26401   1
   3  -9  -4  10.011 2.55283   1
  -3  -9   4 9.10037  3.4632   1
  -3  -9   4 11.3838 3.12285   1
  -3  -9   4 12.6463 3.63389   1
  -3  -9   4 7.12716 2.70505   1
  -3  -9   4 4.47217  3.1508   1
  -3   9   4 5.34237 2.98971   1
   3   9  -4 16.6523 3.42796   1
  -3   9   4 8.91347 1.61981   1
  -3  -9   5 78.1493 6.07703   1
  -3   9   5 88.0524 6.87629   1
   3  -9  -5 91.0592  5.5708   1
  -3  -9   5  84.371 7.86625   1
  -3  -9   5 85.3098 6.40454   1
  -3   9   5 67.8316 6.34732   1
   3  -9  -5 89.8702 5.93977   1
  -3   9   5 88.8703 6.31701   1
  -3  -9   5 95.2907 7.55983   1
  -3   9   5 84.6878 6.97832   1
   3   9  -5 83.6681 6.02077   1
  -3  -9   5  86.426 6.60994   1
  -3  -9   5 74.9564 6.43007   1
  -3   9   6 22.4674 4.80336   1
   3   9  -6 23.0199 3.83051   1
   3  -9  -6 16.8309 3.30906   1
  -3  -9   6 12.5215 2.51744   1
  -3   9   6 14.4705 3.69609   1
  -3  -9   6   12.92 3.51956   1
  -3   9   6 15.4314 3.55266   1
  -3   9   6 14.7709 3.36186   1
  -3  -9   6 11.7155 3.37906   1
  -3  -9   6  14.701 3.80902   1
  -3  -9   6 17.3024 4.03368   1
  -3  -9   6 13.4987 3.73732   1
   3  -9  -6 14.2736 2.72162   1
  -3   9   7-0.52863 2.25454   1
  -3   9   7   2.051 2.73995   1
   3   9  -7 0.83331 2.32273   1
  -3   9   7 -1.2346 1.94817   1
   3  -9  -7-1.43834 1.70291   1
  -3  -9   7-2.11589  2.3667   1
  -3  -9   7 1.54752 2.35748   1
  -3  -9   7 1.48943 2.53179   1
  -3  -9   7-1.83326 1.87088   1
   3  -9  -7-1.56776 2.14338   1
  -3  -9   7 1.02336 2.46012   1
   3   9  -7-1.04601 2.89133   1
  -3   9   7-4.83272 2.43942   1
  -3  -9   7-2.02748 1.45255   1
   3   9  -8 0.89288 3.64796   1
  -3  -9   8 1.98184 2.57416   1
  -3  -9   8 1.02137 2.70992   1
   3  -9  -8 0.96483 1.91362   1
  -3   9   8 1.14511 2.77103   1
  -3   9   8 1.19722 2.06008   1
  -3  -9   8 3.34902 1.17137   1
  -3  -9   8 -0.2235 2.13762   1
  -3  -9   8 0.77525 1.17553   1
  -3  -9   8 1.52411 2.63566   1
  -3   9   8 2.32652 2.64946   1
   3   9  -8 -0.6298 2.24719   1
  -3   9   8  0.8911 2.40803   1
  -3   9   9 12.8905  3.2164   1
   3   9  -9 11.4274 4.65112   1
  -3   9   9 10.9613  3.7119   1
  -3   9   9 13.3816 3.52746   1
  -3  -9   9 14.2777 3.94997   1
  -3   9   9 14.7446 3.70683   1
  -3  -9   9 12.1955 4.08985   1
  -3  -9   9 14.8483 3.99497   1
  -3  -9   9 9.56514 3.06645   1
  -3  -9  10 37.3439 6.27306   1
  -3  -9  10 40.8783 5.05715   1
  -3   9  10 35.2968 5.13575   1
  -3   9  10 34.4773 4.73456   1
  -3  -9  10 38.2007  6.1669   1
  -3   9  10 35.1255 4.59886   1
   3   9 -10 38.4025 7.01533   1
  -3   9  10 41.5389 6.46571   1
  -3  -9  10 34.0219  5.3661   1
  -3   9  11 22.9108 4.07492   1
  -3   9  11  20.538 3.74442   1
  -3  -9  11 20.1443 5.06425   1
   3   9 -11 16.6563 5.62182   1
  -3   9  11  19.677 4.91593   1
  -3  -9  11 21.6488 4.80483   1
  -3   9  11 23.4756  4.5968   1
  -3  -9  11 18.5489 3.97176   1
  -3  -9  11 17.1402 4.21812   1
  -3  -9  12  21.392 4.01725   1
  -3  -9  12 14.0205 4.22241   1
  -3   9  12 14.6883 3.52765   1
  -3   9  12 17.9913 3.60808   1
  -3   9  12  19.488 4.21319   1
  -3   9  12 12.9595 5.00526   1
  -3  -9  12 21.5274 5.97505   1
  -3  -9  12 11.4444  4.2476   1
   3   9 -12  21.728 6.22147   1
  -3  -9  13 3.62445 3.69247   1
  -3  -9  13 5.64648 2.96774   1
  -3  -9  13 4.13079 2.90295   1
   3   9 -13 3.26361 4.00857   1
  -3   9  13-2.17262  3.9822   1
  -3   9  13 5.04589 2.53092   1
  -3  -9  13-0.75622 2.80529   1
  -3   9  13 3.75935 2.65439   1
  -3   9  13 2.49031 3.10833   1
  -3   9  14  4.7932 4.54967   1
  -3   9  14 4.83499 2.80458   1
  -3   9  14 4.62067  3.3436   1
  -3   9  14 1.29209 2.39165   1
  -3  -9  14 4.46502 3.19955   1
  -3  -9  14 2.61751 3.32607   1
  -3  -9  14-0.94105 3.35995   1
  -3  -9  14-0.68891 2.85755   1
   3   9 -14 0.59218 4.09968   1
  -3   9  15-1.47754 1.95361   1
  -3  -9  15 1.72423 3.01864   1
  -3  -9  15-3.47271 3.57988   1
  -3  -9  15-1.60986 3.27267   1
  -3   9  15 -0.8055 4.32854   1
  -3   9  15-0.53952 2.62273   1
   3   9 -15-0.67508 4.12964   1
  -3   9  15 2.27033 2.51245   1
  -3  -9  15-0.26986 3.13835   1
  -3   9  16 -2.9296 4.67521   1
  -3  -9  16-2.96538 3.01146   1
  -3  -9  16-1.28575 3.55847   1
  -3  -9  16-0.03771 5.08329   1
  -3   9  16-0.92927 2.82557   1
   3   9 -16-4.39454 4.14167   1
  -3   9  16 0.95092  3.0312   1
  -3  -9  16-2.41814 3.20582   1
  -3  -9  17  43.911 6.92597   1
  -3   9  17 35.3321 8.14341   1
  -3  -9  17 48.6636 5.89127   1
  -3   9  17  40.704 5.43101   1
  -3  -9  17 48.8366  7.3481   1
  -3   9  17 31.4215 4.27858   1
  -3  -9  17  46.641 9.26542   1
  -3  -9  18-5.28059 5.31705   1
  -3   9  18  2.4782 2.85923   1
  -3  -9  18-4.53325 4.12811   1
  -3   9  18 0.22473 5.83594   1
  -3  -9  18 5.48881 3.69065   1
  -3   9  18-1.60726 2.48813   1
   3   9 -18  3.0358 5.44435   1
  -3  -9  18-0.28005 4.16154   1
  -3   9  19 2.10906 2.28948   1
  -3  -9  19 -2.6832 4.55651   1
  -3  -9  19 0.07432  4.4105   1
  -3  -9  19 4.91478 4.28411   1
  -3  -9  19 0.15749 3.62148   1
  -3   9  19-3.13258 6.82512   1
  -3   9  19 -3.5836 2.70918   1
  -3  -9  20 -5.8188  4.6272   1
  -3   9  20-2.07335 2.41779   1
  -3  -9  20 2.27647 4.95609   1
  -3  -9  20 0.85123   5.088   1
  -3   9  20-2.09962 2.10267   1
  -3   9  20 5.00535 7.74451   1
   3 -10  -1 174.397 8.98834   1
  -3  10   1 185.045 8.39192   1
  -3  10   1 179.552 10.3309   1
  -3  10   1 167.953 8.00045   1
  -3  10   1 171.701 9.38563   1
   3 -10  -1 177.105 9.08587   1
  -3 -10   1 170.963  9.9276   1
   3  10  -1 170.195 8.70743   1
  -3 -10   1 164.795 10.1731   1
  -3 -10   1  161.35 9.15863   1
  -3 -10   1 165.999 11.5881   1
  -3  10   1 155.286 11.3649   1
  -3 -10   1 182.309 8.46155   1
   3 -10  -1  165.71 8.15279   1
  -3 -10   1 197.006 9.58861   1
  -3  10   1 127.295 9.15263   1
   3  10  -1 164.062  10.455   1
   3  10  -1 191.155 10.3712   1
  -3  10   2 144.386 7.07068   1
   3  10  -2 150.755  8.2995   1
  -3 -10   2 163.766 9.75229   1
  -3  10   2 151.131 9.54797   1
  -3  10   2 157.984  10.933   1
  -3  10   2 110.606 8.45056   1
  -3  10   2 159.034  8.7728   1
   3  10  -2 135.108 9.57262   1
  -3  10   2 143.614 7.23413   1
  -3 -10   2  143.11 8.26456   1
  -3 -10   2 159.851 7.97501   1
   3 -10  -2 141.942 7.90818   1
   3 -10  -2 149.533 8.17134   1
  -3 -10   2 143.481 10.6808   1
  -3 -10   2 147.362 8.37839   1
   3  10  -2 161.598 10.3191   1
   3 -10  -2 139.247  7.5756   1
  -3 -10   3 5.42585 2.72921   1
  -3 -10   3 12.2914 3.53571   1
  -3  10   3 5.86884 3.99084   1
  -3 -10   3 5.58461 2.85555   1
  -3 -10   3 8.55311 3.17404   1
   3 -10  -3 10.5376 2.75061   1
  -3  10   3 7.04993  2.6869   1
   3  10  -3  5.7921 2.95573   1
  -3 -10   3 13.6357 3.93999   1
  -3  10   3 6.32632 3.02391   1
  -3  10   3  4.9613 2.60452   1
  -3  10   3 7.81779 2.42543   1
   3 -10  -3 4.81575 2.59885   1
  -3 -10   3 5.88753  2.6437   1
  -3  10   4 38.5432 5.36967   1
  -3 -10   4 38.1029 4.89157   1
   3 -10  -4 36.8382 4.50069   1
  -3 -10   4 32.1818 5.56218   1
  -3 -10   4 38.1468 4.84648   1
  -3  10   4 38.2578 5.33193   1
  -3 -10   4 35.8231  4.9029   1
  -3 -10   4  44.244 5.80148   1
  -3  10   4  36.858 4.81839   1
  -3  10   4 29.0548 2.47852   1
  -3 -10   4 38.3407 5.54113   1
[truncated: 5,485,525 more chars]
